# Supplementary material for: Toward Measuring Schistosoma Response to Praziquantel Treatment with Appropriate Descriptors of Egg Excretion
Source: PLoS Negl Trop Dis. 2015 Jun 18;9(6):e0003821. doi: 10.1371/journal.pntd.0003821 (PMC4473103; doi:10.1371/journal.pntd.0003821)
Supplement: S1 Table — (XLSX) [file pntd.0003821.s001.xlsx]

## Sheet: Table 1
		species/age/sexe
		21-28/et+
		calculations done for post treatment day < 90
		Effect			Geometric				Arithmetic
					Estimate	Standard Error	Pr > |t|		Estimate	Standard Error	Pr > |t|
		Intercept			-1.5514	0.6443	0.0192		1.503	1.0556	0.1597
		year of study	1997-2004		0				0
			2005-2009		1.3286	0.3738	0.0008		1.8977	0.884	0.0359
			2010-2012		1.8868	0.3723	<.0001		1.7321	0.8866	0.0554
		Species	S. haematobium		0				0
			S. japonicum		0				0
			S. mansoni		2.3067	0.3007	<.0001		-1.7424	0.3959	<.0001
		Age	0-5y		0
			>5-15y		0.9725	0.2213	<.0001
			>15y		0.6285	0.3056	0.0442
		Treatment	40mg		0				0
			60mg		0.6678	0.2544	0.011		0.6818	0.3291	0.0426
			80mg		2.5156	0.3794	<.0001		2.6408	1.6133	0.1069
		site	Uganda		0				0
			Brazil		2.5628	0.7353	0.0009		7.5876	10.0701	0.4541
			Côte d'Ivoire		1.2284	0.346	0.0008		2.1829	0.8758	0.0155
			Kenya		2.6575	0.6371	0.0001		-1.2078	1.0727	0.2647
			Mauritania		1.8565	0.5846	0.0024		1.5658	0.7006	0.0291
			Niger		1.3272	0.3781	0.0009		-0.1265	0.5048	0.8029
			Philipines		4.3946	0.6941	<.0001		2.4185	1.9394	0.2172
			Tanzania		2.4961	0.6512	0.0003		1.6803	0.6527	0.0125
