# Supplementary material for: Toward Measuring Schistosoma Response to Praziquantel Treatment with Appropriate Descriptors of Egg Excretion
Source: PLoS Negl Trop Dis. 2015 Jun 18;9(6):e0003821. doi: 10.1371/journal.pntd.0003821 (PMC4473103; doi:10.1371/journal.pntd.0003821)
Supplement: S2 Table — (XLSX) [file pntd.0003821.s002.xlsx]

## Sheet: Table 2
studies	site	treatment	VarName	Label1	cValue1	nValue1	Label2	cValue2	nValue2		studies	site	treatment	VarName	Level	Quantile		Goodness-of-Fit Test	Label for Goodness-of-Fit Statistic	Value of Goodness-of-Fit Statistic	p-value Label	Sign of p-value	p-value		VarName	Label1	cValue1	nValue1	Label2	cValue2	nValue2		studies	site	treatment	VarName	Level	Quantile		Label for Goodness-of-Fit Statistic	Value of Goodness-of-Fit Statistic	p-value Label	Sign of p-value	p-value
Coulibaly, 2011 (eggs per 10ml Urine)	Côte d'Ivoire	40mg	epg1	N	18	18	Sum Weights	18	18		Coulibaly, 2011 (eggs per 10ml Urine)	Côte d'Ivoire	40mg	epg1	100% Max	128.5		Shapiro-Wilk	W	0.459898	Pr < W	<	0.0001		logepg1	N	18	18	Sum Weights	18	18		Coulibaly, 2011 (eggs per 10ml Urine)	Côte d'Ivoire	40mg	logepg1	100% Max	4.86368		Shapiro-Wilk	W	0.866413	Pr < W		0.0155
Coulibaly, 2011 (eggs per 10ml Urine)	Côte d'Ivoire	40mg	epg1	Mean	13.4444	13.4444	Sum Observations	242	242		Coulibaly, 2011 (eggs per 10ml Urine)	Côte d'Ivoire	40mg	epg1	0.99	128.5		Kolmogorov-Smirnov	D	0.332076	Pr > D	<	0.01		logepg1	Mean	1.67576	1.67576	Sum Observations	30.1636	30.1636		Coulibaly, 2011 (eggs per 10ml Urine)	Côte d'Ivoire	40mg	logepg1	0.99	4.86368		Kolmogorov-Smirnov	D	0.238	Pr > D	<	0.01
Coulibaly, 2011 (eggs per 10ml Urine)	Côte d'Ivoire	40mg	epg1	Std Deviation	29.8131	29.8131	Variance	888.82	888.82		Coulibaly, 2011 (eggs per 10ml Urine)	Côte d'Ivoire	40mg	epg1	0.95	128.5		Cramer-von Mises	W-Sq	0.665465	Pr > W-Sq	<	0.005		logepg1	Std Deviation	1.30706	1.30706	Variance	1.7084	1.7084		Coulibaly, 2011 (eggs per 10ml Urine)	Côte d'Ivoire	40mg	logepg1	0.95	4.86368		Cramer-von Mises	W-Sq	0.147146	Pr > W-Sq		0.0234
Coulibaly, 2011 (eggs per 10ml Urine)	Côte d'Ivoire	40mg	epg1	Skewness	3.75804	3.75804	Kurtosis	15.0092	15.0092		Coulibaly, 2011 (eggs per 10ml Urine)	Côte d'Ivoire	40mg	epg1	0.9	23		Anderson-Darling	A-Sq	3.59506	Pr > A-Sq	<	0.005		logepg1	Skewness	0.930919	0.930919	Kurtosis	0.203611	0.203611		Coulibaly, 2011 (eggs per 10ml Urine)	Côte d'Ivoire	40mg	logepg1	0.9	3.17805		Anderson-Darling	A-Sq	0.873972	Pr > A-Sq		0.021
Coulibaly, 2011 (eggs per 10ml Urine)	Côte d'Ivoire	40mg	epg1	Uncorrected SS	18363.5	18364	Corrected SS	15109.9	15110		Coulibaly, 2011 (eggs per 10ml Urine)	Côte d'Ivoire	40mg	epg1	75% Q3	14									logepg1	Uncorrected SS	79.5897	79.5897	Corrected SS	29.0428	29.0428		Coulibaly, 2011 (eggs per 10ml Urine)	Côte d'Ivoire	40mg	logepg1	75% Q3	2.70805
Coulibaly, 2011 (eggs per 10ml Urine)	Côte d'Ivoire	40mg	epg1	Coeff Variation	221.75	221.75	Std Error Mean	7.02701	7.02701		Coulibaly, 2011 (eggs per 10ml Urine)	Côte d'Ivoire	40mg	epg1	50% Median	2.5									logepg1	Coeff Variation	77.998	77.998	Std Error Mean	0.308076	0.308076		Coulibaly, 2011 (eggs per 10ml Urine)	Côte d'Ivoire	40mg	logepg1	50% Median	1.25276
Coulibaly, 2011 (eggs per gram)	Côte d'Ivoire	40mg	epg1	N	35	35	Sum Weights	35	35		Coulibaly, 2011 (eggs per 10ml Urine)	Côte d'Ivoire	40mg	epg1	25% Q1	0.5		Shapiro-Wilk	W	0.698775	Pr < W	<	0.0001		logepg1	N	35	35	Sum Weights	35	35		Coulibaly, 2011 (eggs per 10ml Urine)	Côte d'Ivoire	40mg	logepg1	25% Q1	0.40547		Shapiro-Wilk	W	0.865185	Pr < W		0.0005
Coulibaly, 2011 (eggs per gram)	Côte d'Ivoire	40mg	epg1	Mean	111.34	111.34	Sum Observations	3896.88	3896.88		Coulibaly, 2011 (eggs per 10ml Urine)	Côte d'Ivoire	40mg	epg1	0.1	0.5		Kolmogorov-Smirnov	D	0.293231	Pr > D	<	0.01		logepg1	Mean	3.62198	3.62199	Sum Observations	126.769	126.769		Coulibaly, 2011 (eggs per 10ml Urine)	Côte d'Ivoire	40mg	logepg1	0.1	0.40547		Kolmogorov-Smirnov	D	0.211268	Pr > D	<	0.01
Coulibaly, 2011 (eggs per gram)	Côte d'Ivoire	40mg	epg1	Std Deviation	161.106	161.106	Variance	25955.3	25955		Coulibaly, 2011 (eggs per 10ml Urine)	Côte d'Ivoire	40mg	epg1	0.05	0.5		Cramer-von Mises	W-Sq	0.857132	Pr > W-Sq	<	0.005		logepg1	Std Deviation	1.53852	1.53852	Variance	2.36704	2.36704		Coulibaly, 2011 (eggs per 10ml Urine)	Côte d'Ivoire	40mg	logepg1	0.05	0.40547		Cramer-von Mises	W-Sq	0.283415	Pr > W-Sq	<	0.005
Coulibaly, 2011 (eggs per gram)	Côte d'Ivoire	40mg	epg1	Skewness	1.60122	1.60122	Kurtosis	1.47609	1.47609		Coulibaly, 2011 (eggs per 10ml Urine)	Côte d'Ivoire	40mg	epg1	0.01	0.5		Anderson-Darling	A-Sq	4.50471	Pr > A-Sq	<	0.005		logepg1	Skewness	0.494925	0.494925	Kurtosis	-1.29745	-1.29745		Coulibaly, 2011 (eggs per 10ml Urine)	Côte d'Ivoire	40mg	logepg1	0.01	0.40547		Anderson-Darling	A-Sq	1.70837	Pr > A-Sq	<	0.005
Coulibaly, 2011 (eggs per gram)	Côte d'Ivoire	40mg	epg1	Uncorrected SS	1.31636e+06	1316357	Corrected SS	882480	882480		Coulibaly, 2011 (eggs per 10ml Urine)	Côte d'Ivoire	40mg	epg1	0% Min	0.5									logepg1	Uncorrected SS	539.636	539.636	Corrected SS	80.4792	80.4792		Coulibaly, 2011 (eggs per 10ml Urine)	Côte d'Ivoire	40mg	logepg1	0% Min	0.40547
Coulibaly, 2011 (eggs per gram)	Côte d'Ivoire	40mg	epg1	Coeff Variation	144.698	144.698	Std Error Mean	27.232	27.232		Coulibaly, 2011 (eggs per gram)	Côte d'Ivoire	40mg	epg1	100% Max	587.53									logepg1	Coeff Variation	42.4772	42.4772	Std Error Mean	0.260057	0.260057		Coulibaly, 2011 (eggs per gram)	Côte d'Ivoire	40mg	logepg1	100% Max	6.37763
Figueiredo, 2012 (eggs per gram)	Uganda	40mg	epg1	N	369	369	Sum Weights	369	369		Coulibaly, 2011 (eggs per gram)	Côte d'Ivoire	40mg	epg1	0.99	587.53		Shapiro-Wilk	W	0.497424	Pr < W	<	0.0001		logepg1	N	369	369	Sum Weights	369	369		Coulibaly, 2011 (eggs per gram)	Côte d'Ivoire	40mg	logepg1	0.99	6.37763		Shapiro-Wilk	W	0.971524	Pr < W	<	0.0001
Figueiredo, 2012 (eggs per gram)	Uganda	40mg	epg1	Mean	343.588	343.588	Sum Observations	126784	126784		Coulibaly, 2011 (eggs per gram)	Côte d'Ivoire	40mg	epg1	0.95	449.64		Kolmogorov-Smirnov	D	0.310484	Pr > D	<	0.01		logepg1	Mean	4.63552	4.63553	Sum Observations	1710.51	1710.51		Coulibaly, 2011 (eggs per gram)	Côte d'Ivoire	40mg	logepg1	0.95	6.11067		Kolmogorov-Smirnov	D	0.076098	Pr > D	<	0.01
Figueiredo, 2012 (eggs per gram)	Uganda	40mg	epg1	Std Deviation	682.716	682.716	Variance	466101	466101		Coulibaly, 2011 (eggs per gram)	Côte d'Ivoire	40mg	epg1	0.9	371.703		Cramer-von Mises	W-Sq	10.4593	Pr > W-Sq	<	0.005		logepg1	Std Deviation	1.61607	1.61607	Variance	2.61167	2.61167		Coulibaly, 2011 (eggs per gram)	Côte d'Ivoire	40mg	logepg1	0.9	5.92078		Cramer-von Mises	W-Sq	0.364765	Pr > W-Sq	<	0.005
Figueiredo, 2012 (eggs per gram)	Uganda	40mg	epg1	Skewness	5.03346	5.03346	Kurtosis	36.3957	36.3957		Coulibaly, 2011 (eggs per gram)	Côte d'Ivoire	40mg	epg1	75% Q3	131.894		Anderson-Darling	A-Sq	53.6083	Pr > A-Sq	<	0.005		logepg1	Skewness	0.154102	0.154102	Kurtosis	-0.87012	-0.870119		Coulibaly, 2011 (eggs per gram)	Côte d'Ivoire	40mg	logepg1	75% Q3	4.88956		Anderson-Darling	A-Sq	2.6406	Pr > A-Sq	<	0.005
Figueiredo, 2012 (eggs per gram)	Uganda	40mg	epg1	Uncorrected SS	215086520	215086520	Corrected SS	171525049	171525049		Coulibaly, 2011 (eggs per gram)	Côte d'Ivoire	40mg	epg1	50% Median	23.9808									logepg1	Uncorrected SS	8890.2	8890.2	Corrected SS	961.094	961.094		Coulibaly, 2011 (eggs per gram)	Côte d'Ivoire	40mg	logepg1	50% Median	3.21811
Figueiredo, 2012 (eggs per gram)	Uganda	40mg	epg1	Coeff Variation	198.702	198.702	Std Error Mean	35.5408	35.5408		Coulibaly, 2011 (eggs per gram)	Côte d'Ivoire	40mg	epg1	25% Q1	11.9904									logepg1	Coeff Variation	34.8626	34.8626	Std Error Mean	0.084129	0.084129		Coulibaly, 2011 (eggs per gram)	Côte d'Ivoire	40mg	logepg1	25% Q1	2.56421
Garba, 2007 (eggs per 10ml Urine)	Niger	40mg	epg1	N	377	377	Sum Weights	377	377		Coulibaly, 2011 (eggs per gram)	Côte d'Ivoire	40mg	epg1	0.1	5.9952		Shapiro-Wilk	W	0.534933	Pr < W	<	0.0001		logepg1	N	377	377	Sum Weights	377	377		Coulibaly, 2011 (eggs per gram)	Côte d'Ivoire	40mg	logepg1	0.1	1.94522		Shapiro-Wilk	W	0.944183	Pr < W	<	0.0001
Garba, 2007 (eggs per 10ml Urine)	Niger	40mg	epg1	Mean	33.0928	33.0928	Sum Observations	12476	12476		Coulibaly, 2011 (eggs per gram)	Côte d'Ivoire	40mg	epg1	0.05	5.9952		Kolmogorov-Smirnov	D	0.304637	Pr > D	<	0.01		logepg1	Mean	2.54407	2.54407	Sum Observations	959.115	959.115		Coulibaly, 2011 (eggs per gram)	Côte d'Ivoire	40mg	logepg1	0.05	1.94522		Kolmogorov-Smirnov	D	0.116975	Pr > D	<	0.01
Garba, 2007 (eggs per 10ml Urine)	Niger	40mg	epg1	Std Deviation	62.7904	62.7904	Variance	3942.64	3942.64		Coulibaly, 2011 (eggs per gram)	Côte d'Ivoire	40mg	epg1	0.01	5.9952		Cramer-von Mises	W-Sq	11.6655	Pr > W-Sq	<	0.005		logepg1	Std Deviation	1.32713	1.32713	Variance	1.76126	1.76127		Coulibaly, 2011 (eggs per gram)	Côte d'Ivoire	40mg	logepg1	0.01	1.94522		Cramer-von Mises	W-Sq	1.02804	Pr > W-Sq	<	0.005
Garba, 2007 (eggs per 10ml Urine)	Niger	40mg	epg1	Skewness	3.75718	3.75718	Kurtosis	18.0587	18.0587		Coulibaly, 2011 (eggs per gram)	Côte d'Ivoire	40mg	epg1	0% Min	5.9952		Anderson-Darling	A-Sq	58.7511	Pr > A-Sq	<	0.005		logepg1	Skewness	0.617509	0.617509	Kurtosis	-0.478646	-0.478646		Coulibaly, 2011 (eggs per gram)	Côte d'Ivoire	40mg	logepg1	0% Min	1.94522		Anderson-Darling	A-Sq	6.22623	Pr > A-Sq	<	0.005
Garba, 2007 (eggs per 10ml Urine)	Niger	40mg	epg1	Uncorrected SS	1895298	1895298	Corrected SS	1.48243e+06	1482432		Figueiredo, 2012 (eggs per gram)	Uganda	40mg	epg1	100% Max	7284									logepg1	Uncorrected SS	3102.29	3102.29	Corrected SS	662.236	662.236		Figueiredo, 2012 (eggs per gram)	Uganda	40mg	logepg1	100% Max	8.89357
Garba, 2007 (eggs per 10ml Urine)	Niger	40mg	epg1	Coeff Variation	189.74	189.74	Std Error Mean	3.23387	3.23387		Figueiredo, 2012 (eggs per gram)	Uganda	40mg	epg1	0.99	2244									logepg1	Coeff Variation	52.1654	52.1654	Std Error Mean	0.0683505	0.06835		Figueiredo, 2012 (eggs per gram)	Uganda	40mg	logepg1	0.99	7.71646
Garba, 2007 (eggs per gram)	Niger	40mg	epg1	N	183	183	Sum Weights	183	183		Figueiredo, 2012 (eggs per gram)	Uganda	40mg	epg1	0.95	794		Shapiro-Wilk	W	0.836	Pr < W	<	0.0001		logepg1	N	183	183	Sum Weights	183	183		Figueiredo, 2012 (eggs per gram)	Uganda	40mg	logepg1	0.95	6.67826		Shapiro-Wilk	W	0.962558	Pr < W	<	0.0001
Garba, 2007 (eggs per gram)	Niger	40mg	epg1	Mean	4230.58	4230.58	Sum Observations	774197	774197		Figueiredo, 2012 (eggs per gram)	Uganda	40mg	epg1	0.9	381		Kolmogorov-Smirnov	D	0.155639	Pr > D	<	0.01		logepg1	Mean	7.93098	7.93098	Sum Observations	1451.37	1451.37		Figueiredo, 2012 (eggs per gram)	Uganda	40mg	logepg1	0.9	5.94539		Kolmogorov-Smirnov	D	0.076029	Pr > D		0.0105
Garba, 2007 (eggs per gram)	Niger	40mg	epg1	Std Deviation	3796.79	3796.79	Variance	1.44156e+07	14415614		Figueiredo, 2012 (eggs per gram)	Uganda	40mg	epg1	75% Q3	60		Cramer-von Mises	W-Sq	1.373	Pr > W-Sq	<	0.005		logepg1	Std Deviation	1.01595	1.01595	Variance	1.03215	1.03215		Figueiredo, 2012 (eggs per gram)	Uganda	40mg	logepg1	75% Q3	4.11087		Cramer-von Mises	W-Sq	0.181761	Pr > W-Sq		0.0091
Garba, 2007 (eggs per gram)	Niger	40mg	epg1	Skewness	1.76508	1.76508	Kurtosis	3.93157	3.93157		Figueiredo, 2012 (eggs per gram)	Uganda	40mg	epg1	50% Median	0		Anderson-Darling	A-Sq	8.10372	Pr > A-Sq	<	0.005		logepg1	Skewness	-0.660393	-0.660393	Kurtosis	0.40852	0.40852		Figueiredo, 2012 (eggs per gram)	Uganda	40mg	logepg1	50% Median	0		Anderson-Darling	A-Sq	1.44374	Pr > A-Sq	<	0.005
Garba, 2007 (eggs per gram)	Niger	40mg	epg1	Uncorrected SS	5898944729	5898944729	Corrected SS	2623641770	2623641770		Figueiredo, 2012 (eggs per gram)	Uganda	40mg	epg1	25% Q1	0									logepg1	Uncorrected SS	11698.6	11699	Corrected SS	187.851	187.851		Figueiredo, 2012 (eggs per gram)	Uganda	40mg	logepg1	25% Q1	0
Garba, 2007 (eggs per gram)	Niger	40mg	epg1	Coeff Variation	89.7463	89.7463	Std Error Mean	280.667	280.667		Figueiredo, 2012 (eggs per gram)	Uganda	40mg	epg1	0.1	0									logepg1	Coeff Variation	12.8098	12.8098	Std Error Mean	0.0751009	0.075101		Figueiredo, 2012 (eggs per gram)	Uganda	40mg	logepg1	0.1	0
Garba, 2009 (eggs per 10ml Urine)	Niger	40mg	epg1	N	467	467	Sum Weights	467	467		Figueiredo, 2012 (eggs per gram)	Uganda	40mg	epg1	0.05	0		Shapiro-Wilk	W	0.421458	Pr < W	<	0.0001		logepg1	N	467	467	Sum Weights	467	467		Figueiredo, 2012 (eggs per gram)	Uganda	40mg	logepg1	0.05	0		Shapiro-Wilk	W	0.978611	Pr < W	<	0.0001
Garba, 2009 (eggs per 10ml Urine)	Niger	40mg	epg1	Mean	99.9593	99.9593	Sum Observations	46681	46681		Figueiredo, 2012 (eggs per gram)	Uganda	40mg	epg1	0.01	0		Kolmogorov-Smirnov	D	0.334206	Pr > D	<	0.01		logepg1	Mean	3.31158	3.31159	Sum Observations	1546.51	1546.51		Figueiredo, 2012 (eggs per gram)	Uganda	40mg	logepg1	0.01	0		Kolmogorov-Smirnov	D	0.057292	Pr > D	<	0.01
Garba, 2009 (eggs per 10ml Urine)	Niger	40mg	epg1	Std Deviation	232.592	232.592	Variance	54099.1	54099		Figueiredo, 2012 (eggs per gram)	Uganda	40mg	epg1	0% Min	0		Cramer-von Mises	W-Sq	15.9195	Pr > W-Sq	<	0.005		logepg1	Std Deviation	1.64162	1.64162	Variance	2.69492	2.69492		Figueiredo, 2012 (eggs per gram)	Uganda	40mg	logepg1	0% Min	0		Cramer-von Mises	W-Sq	0.273457	Pr > W-Sq	<	0.005
Garba, 2009 (eggs per 10ml Urine)	Niger	40mg	epg1	Skewness	6.09838	6.09838	Kurtosis	51.5439	51.5439		Garba, 2007 (eggs per 10ml Urine)	Niger	40mg	epg1	100% Max	528		Anderson-Darling	A-Sq	80.1031	Pr > A-Sq	<	0.005		logepg1	Skewness	0.209644	0.209644	Kurtosis	-0.720358	-0.720358		Garba, 2007 (eggs per 10ml Urine)	Niger	40mg	logepg1	100% Max	6.27099		Anderson-Darling	A-Sq	2.18348	Pr > A-Sq	<	0.005
Garba, 2009 (eggs per 10ml Urine)	Niger	40mg	epg1	Uncorrected SS	2.98764e+07	29876371	Corrected SS	2.52102e+07	25210170		Garba, 2007 (eggs per 10ml Urine)	Niger	40mg	epg1	0.99	302									logepg1	Uncorrected SS	6377.23	6377.23	Corrected SS	1255.83	1255.83		Garba, 2007 (eggs per 10ml Urine)	Niger	40mg	logepg1	0.99	5.71373
Garba, 2009 (eggs per 10ml Urine)	Niger	40mg	epg1	Coeff Variation	232.687	232.687	Std Error Mean	10.7631	10.7631		Garba, 2007 (eggs per 10ml Urine)	Niger	40mg	epg1	0.95	141									logepg1	Coeff Variation	49.5721	49.5721	Std Error Mean	0.0759652	0.075965		Garba, 2007 (eggs per 10ml Urine)	Niger	40mg	logepg1	0.95	4.95583
Goran, 2000 (eggs per 10ml Urine)	Côte d'Ivoire	80mg	epg1	N	337	337	Sum Weights	337	337		Garba, 2007 (eggs per 10ml Urine)	Niger	40mg	epg1	0.9	82		Shapiro-Wilk	W	0.658154	Pr < W	<	0.0001		logepg1	N	337	337	Sum Weights	337	337		Garba, 2007 (eggs per 10ml Urine)	Niger	40mg	logepg1	0.9	4.41884		Shapiro-Wilk	W	0.973385	Pr < W	<	0.0001
Goran, 2000 (eggs per 10ml Urine)	Côte d'Ivoire	80mg	epg1	Mean	76.0994	76.0994	Sum Observations	25645.5	25646		Garba, 2007 (eggs per 10ml Urine)	Niger	40mg	epg1	75% Q3	24		Kolmogorov-Smirnov	D	0.259734	Pr > D	<	0.01		logepg1	Mean	3.2434	3.2434	Sum Observations	1093.03	1093.03		Garba, 2007 (eggs per 10ml Urine)	Niger	40mg	logepg1	75% Q3	3.21888		Kolmogorov-Smirnov	D	0.0496	Pr > D		0.0428
Goran, 2000 (eggs per 10ml Urine)	Côte d'Ivoire	80mg	epg1	Std Deviation	117.748	117.748	Variance	13864.6	13865		Garba, 2007 (eggs per 10ml Urine)	Niger	40mg	epg1	50% Median	6		Cramer-von Mises	W-Sq	7.15227	Pr > W-Sq	<	0.005		logepg1	Std Deviation	1.64689	1.64689	Variance	2.71226	2.71226		Garba, 2007 (eggs per 10ml Urine)	Niger	40mg	logepg1	50% Median	1.94591		Cramer-von Mises	W-Sq	0.243991	Pr > W-Sq	<	0.005
Goran, 2000 (eggs per 10ml Urine)	Côte d'Ivoire	80mg	epg1	Skewness	2.60003	2.60003	Kurtosis	7.53085	7.53085		Garba, 2007 (eggs per 10ml Urine)	Niger	40mg	epg1	25% Q1	2		Anderson-Darling	A-Sq	38.1119	Pr > A-Sq	<	0.005		logepg1	Skewness	-0.131936	-0.131936	Kurtosis	-0.896332	-0.896332		Garba, 2007 (eggs per 10ml Urine)	Niger	40mg	logepg1	25% Q1	1.09861		Anderson-Darling	A-Sq	1.82909	Pr > A-Sq	<	0.005
Goran, 2000 (eggs per 10ml Urine)	Côte d'Ivoire	80mg	epg1	Uncorrected SS	6.61012e+06	6610116	Corrected SS	4.65851e+06	4658509		Garba, 2007 (eggs per 10ml Urine)	Niger	40mg	epg1	0.1	0									logepg1	Uncorrected SS	4456.43	4456.43	Corrected SS	911.318	911.318		Garba, 2007 (eggs per 10ml Urine)	Niger	40mg	logepg1	0.1	0
Goran, 2000 (eggs per 10ml Urine)	Côte d'Ivoire	80mg	epg1	Coeff Variation	154.729	154.729	Std Error Mean	6.41415	6.41415		Garba, 2007 (eggs per 10ml Urine)	Niger	40mg	epg1	0.05	0									logepg1	Coeff Variation	50.7768	50.7768	Std Error Mean	0.089712	0.089712		Garba, 2007 (eggs per 10ml Urine)	Niger	40mg	logepg1	0.05	0
King, 1990 (eggs per 10ml Urine)	Kenya	40mg	epg1	N	162	162	Sum Weights	162	162		Garba, 2007 (eggs per 10ml Urine)	Niger	40mg	epg1	0.01	0		Shapiro-Wilk	W	0.785382	Pr < W	<	0.0001		logepg1	N	162	162	Sum Weights	162	162		Garba, 2007 (eggs per 10ml Urine)	Niger	40mg	logepg1	0.01	0		Shapiro-Wilk	W	0.938793	Pr < W	<	0.0001
King, 1990 (eggs per 10ml Urine)	Kenya	40mg	epg1	Mean	238.935	238.935	Sum Observations	38707.5	38708		Garba, 2007 (eggs per 10ml Urine)	Niger	40mg	epg1	0% Min	0		Kolmogorov-Smirnov	D	0.234259	Pr > D	<	0.01		logepg1	Mean	4.25445	4.25445	Sum Observations	689.221	689.221		Garba, 2007 (eggs per 10ml Urine)	Niger	40mg	logepg1	0% Min	0		Kolmogorov-Smirnov	D	0.101842	Pr > D	<	0.01
King, 1990 (eggs per 10ml Urine)	Kenya	40mg	epg1	Std Deviation	293.236	293.236	Variance	85987.1	85987		Garba, 2007 (eggs per gram)	Niger	40mg	epg1	100% Max	22637.9		Cramer-von Mises	W-Sq	2.43667	Pr > W-Sq	<	0.005		logepg1	Std Deviation	1.93069	1.93068	Variance	3.72755	3.72755		Garba, 2007 (eggs per gram)	Niger	40mg	logepg1	100% Max	10.0274		Cramer-von Mises	W-Sq	0.362274	Pr > W-Sq	<	0.005
King, 1990 (eggs per 10ml Urine)	Kenya	40mg	epg1	Skewness	1.21368	1.21368	Kurtosis	0.332363	0.332363		Garba, 2007 (eggs per gram)	Niger	40mg	epg1	0.99	15539.6		Anderson-Darling	A-Sq	13.3439	Pr > A-Sq	<	0.005		logepg1	Skewness	-0.414656	-0.414656	Kurtosis	-0.928019	-0.928019		Garba, 2007 (eggs per gram)	Niger	40mg	logepg1	0.99	9.65121		Anderson-Darling	A-Sq	2.6287	Pr > A-Sq	<	0.005
King, 1990 (eggs per 10ml Urine)	Kenya	40mg	epg1	Uncorrected SS	2.30925e+07	23092514	Corrected SS	1.38439e+07	13843931		Garba, 2007 (eggs per gram)	Niger	40mg	epg1	0.95	11702.6									logepg1	Uncorrected SS	3532.39	3532.39	Corrected SS	600.135	600.135		Garba, 2007 (eggs per gram)	Niger	40mg	logepg1	0.95	9.36766
King, 1990 (eggs per 10ml Urine)	Kenya	40mg	epg1	Coeff Variation	122.726	122.726	Std Error Mean	23.0388	23.0388		Garba, 2007 (eggs per gram)	Niger	40mg	epg1	0.9	8824.94									logepg1	Coeff Variation	45.3804	45.3804	Std Error Mean	0.151689	0.151689		Garba, 2007 (eggs per gram)	Niger	40mg	logepg1	0.9	9.08545
Landouré_6, 2006 (eggs per 10ml Urine)	Mali	40mg	epg1	N	976	976	Sum Weights	976	976		Garba, 2007 (eggs per gram)	Niger	40mg	epg1	75% Q3	5371.7		Shapiro-Wilk	W	0.612292	Pr < W	<	0.0001		logepg1	N	976	976	Sum Weights	976	976		Garba, 2007 (eggs per gram)	Niger	40mg	logepg1	75% Q3	8.58909		Shapiro-Wilk	W	0.964993	Pr < W	<	0.0001
Landouré_6, 2006 (eggs per 10ml Urine)	Mali	40mg	epg1	Mean	211.447	211.447	Sum Observations	206372	206372		Garba, 2007 (eggs per gram)	Niger	40mg	epg1	50% Median	2494		Kolmogorov-Smirnov	D	0.272684	Pr > D	<	0.01		logepg1	Mean	4.16937	4.16937	Sum Observations	4069.3	4069.3		Garba, 2007 (eggs per gram)	Niger	40mg	logepg1	50% Median	7.82205		Kolmogorov-Smirnov	D	0.085833	Pr > D	<	0.01
Landouré_6, 2006 (eggs per 10ml Urine)	Mali	40mg	epg1	Std Deviation	348.009	348.009	Variance	121110	121110		Garba, 2007 (eggs per gram)	Niger	40mg	epg1	25% Q1	959.233		Cramer-von Mises	W-Sq	24.2733	Pr > W-Sq	<	0.005		logepg1	Std Deviation	1.76944	1.76944	Variance	3.13091	3.13091		Garba, 2007 (eggs per gram)	Niger	40mg	logepg1	25% Q1	6.86718		Cramer-von Mises	W-Sq	1.56529	Pr > W-Sq	<	0.005
Landouré_6, 2006 (eggs per 10ml Urine)	Mali	40mg	epg1	Skewness	3.08808	3.08808	Kurtosis	11.9929	11.9929		Garba, 2007 (eggs per gram)	Niger	40mg	epg1	0.1	0		Anderson-Darling	A-Sq	125.286	Pr > A-Sq	<	0.005		logepg1	Skewness	-0.334915	-0.334916	Kurtosis	-0.667978	-0.667978		Garba, 2007 (eggs per gram)	Niger	40mg	logepg1	0.1	0		Anderson-Darling	A-Sq	9.95195	Pr > A-Sq	<	0.005
Landouré_6, 2006 (eggs per 10ml Urine)	Mali	40mg	epg1	Uncorrected SS	161719150	161719150	Corrected SS	118082467	118082467		Garba, 2007 (eggs per gram)	Niger	40mg	epg1	0.05	0									logepg1	Uncorrected SS	20019.1	20019	Corrected SS	3052.63	3052.63		Garba, 2007 (eggs per gram)	Niger	40mg	logepg1	0.05	0
Landouré_6, 2006 (eggs per 10ml Urine)	Mali	40mg	epg1	Coeff Variation	164.585	164.585	Std Error Mean	11.1395	11.1395		Garba, 2007 (eggs per gram)	Niger	40mg	epg1	0.01	0									logepg1	Coeff Variation	42.439	42.439	Std Error Mean	0.0566383	0.056638		Garba, 2007 (eggs per gram)	Niger	40mg	logepg1	0.01	0
Landouré_9, 2009 (eggs per 10ml Urine)	Mali	40mg	epg1	N	218	218	Sum Weights	218	218		Garba, 2007 (eggs per gram)	Niger	40mg	epg1	0% Min	0		Shapiro-Wilk	W	0.451176	Pr < W	<	0.0001		logepg1	N	218	218	Sum Weights	218	218		Garba, 2007 (eggs per gram)	Niger	40mg	logepg1	0% Min	0		Shapiro-Wilk	W	0.920338	Pr < W	<	0.0001
Landouré_9, 2009 (eggs per 10ml Urine)	Mali	40mg	epg1	Mean	65.4358	65.4358	Sum Observations	14265	14265		Garba, 2009 (eggs per 10ml Urine)	Niger	40mg	epg1	100% Max	2796		Kolmogorov-Smirnov	D	0.329305	Pr > D	<	0.01		logepg1	Mean	2.71402	2.71402	Sum Observations	591.657	591.657		Garba, 2009 (eggs per 10ml Urine)	Niger	40mg	logepg1	100% Max	7.9363		Kolmogorov-Smirnov	D	0.135928	Pr > D	<	0.01
Landouré_9, 2009 (eggs per 10ml Urine)	Mali	40mg	epg1	Std Deviation	146.969	146.969	Variance	21600	21600		Garba, 2009 (eggs per 10ml Urine)	Niger	40mg	epg1	0.99	1137		Cramer-von Mises	W-Sq	7.09103	Pr > W-Sq	<	0.005		logepg1	Std Deviation	1.83322	1.83322	Variance	3.3607	3.3607		Garba, 2009 (eggs per 10ml Urine)	Niger	40mg	logepg1	0.99	7.03703		Cramer-von Mises	W-Sq	0.831583	Pr > W-Sq	<	0.005
Landouré_9, 2009 (eggs per 10ml Urine)	Mali	40mg	epg1	Skewness	5.68622	5.68622	Kurtosis	46.0725	46.0725		Garba, 2009 (eggs per 10ml Urine)	Niger	40mg	epg1	0.95	424.667		Anderson-Darling	A-Sq	35.8844	Pr > A-Sq	<	0.005		logepg1	Skewness	0.191863	0.191863	Kurtosis	-1.15129	-1.15129		Garba, 2009 (eggs per 10ml Urine)	Niger	40mg	logepg1	0.95	6.05366		Anderson-Darling	A-Sq	5.64381	Pr > A-Sq	<	0.005
Landouré_9, 2009 (eggs per 10ml Urine)	Mali	40mg	epg1	Uncorrected SS	5620632	5620632	Corrected SS	4.68719e+06	4687191		Garba, 2009 (eggs per 10ml Urine)	Niger	40mg	epg1	0.9	233.333									logepg1	Uncorrected SS	2335.04	2335.04	Corrected SS	729.271	729.271		Garba, 2009 (eggs per 10ml Urine)	Niger	40mg	logepg1	0.9	5.45674
Landouré_9, 2009 (eggs per 10ml Urine)	Mali	40mg	epg1	Coeff Variation	224.601	224.601	Std Error Mean	9.95401	9.95401		Garba, 2009 (eggs per 10ml Urine)	Niger	40mg	epg1	75% Q3	89.8333									logepg1	Coeff Variation	67.5462	67.5462	Std Error Mean	0.124161	0.124161		Garba, 2009 (eggs per 10ml Urine)	Niger	40mg	logepg1	75% Q3	4.50902
Olliaro, 2007	Brazil	40mg	epg1	N	98	98	Sum Weights	98	98		Garba, 2009 (eggs per 10ml Urine)	Niger	40mg	epg1	50% Median	23.3333		Shapiro-Wilk	W	0.689953	Pr < W	<	0.0001		logepg1	N	98	98	Sum Weights	98	98		Garba, 2009 (eggs per 10ml Urine)	Niger	40mg	logepg1	50% Median	3.19185		Shapiro-Wilk	W	0.908843	Pr < W	<	0.0001
Olliaro, 2007	Brazil	40mg	epg1	Mean	18.4254	18.4254	Sum Observations	1805.69	1805.69		Garba, 2009 (eggs per 10ml Urine)	Niger	40mg	epg1	25% Q1	5		Kolmogorov-Smirnov	D	0.230483	Pr > D	<	0.01		logepg1	Mean	2.65338	2.65338	Sum Observations	260.031	260.031		Garba, 2009 (eggs per 10ml Urine)	Niger	40mg	logepg1	25% Q1	1.79176		Kolmogorov-Smirnov	D	0.13974	Pr > D	<	0.01
Olliaro, 2007	Brazil	40mg	epg1	Std Deviation	18.8362	18.8362	Variance	354.802	354.802		Garba, 2009 (eggs per 10ml Urine)	Niger	40mg	epg1	0.1	1.6667		Cramer-von Mises	W-Sq	1.96978	Pr > W-Sq	<	0.005		logepg1	Std Deviation	0.732784	0.732784	Variance	0.536972	0.536972		Garba, 2009 (eggs per 10ml Urine)	Niger	40mg	logepg1	0.1	0.98083		Cramer-von Mises	W-Sq	0.452848	Pr > W-Sq	<	0.005
Olliaro, 2007	Brazil	40mg	epg1	Skewness	2.09883	2.09883	Kurtosis	3.75494	3.75494		Garba, 2009 (eggs per 10ml Urine)	Niger	40mg	epg1	0.05	1		Anderson-Darling	A-Sq	10.9335	Pr > A-Sq	<	0.005		logepg1	Skewness	0.889749	0.889749	Kurtosis	-0.0851478	-0.085148		Garba, 2009 (eggs per 10ml Urine)	Niger	40mg	logepg1	0.05	0.69315		Anderson-Darling	A-Sq	2.78021	Pr > A-Sq	<	0.005
Olliaro, 2007	Brazil	40mg	epg1	Uncorrected SS	67686.5	67686	Corrected SS	34415.8	34416		Garba, 2009 (eggs per 10ml Urine)	Niger	40mg	epg1	0.01	0									logepg1	Uncorrected SS	742.049	742.049	Corrected SS	52.0863	52.0863		Garba, 2009 (eggs per 10ml Urine)	Niger	40mg	logepg1	0.01	0
Olliaro, 2007	Brazil	40mg	epg1	Coeff Variation	102.229	102.229	Std Error Mean	1.90274	1.90274		Garba, 2009 (eggs per 10ml Urine)	Niger	40mg	epg1	0% Min	0									logepg1	Coeff Variation	27.617	27.617	Std Error Mean	0.0740223	0.074022		Garba, 2009 (eggs per 10ml Urine)	Niger	40mg	logepg1	0% Min	0
Olliaro, 2007	Brazil	60mg	epg1	N	98	98	Sum Weights	98	98		Goran, 2000 (eggs per 10ml Urine)	Côte d'Ivoire	80mg	epg1	100% Max	723.5		Shapiro-Wilk	W	0.737409	Pr < W	<	0.0001		logepg1	N	98	98	Sum Weights	98	98		Goran, 2000 (eggs per 10ml Urine)	Côte d'Ivoire	80mg	logepg1	100% Max	6.58548		Shapiro-Wilk	W	0.927629	Pr < W	<	0.0001
Olliaro, 2007	Brazil	60mg	epg1	Mean	19.4262	19.4262	Sum Observations	1903.77	1903.77		Goran, 2000 (eggs per 10ml Urine)	Côte d'Ivoire	80mg	epg1	0.99	568.5		Kolmogorov-Smirnov	D	0.227698	Pr > D	<	0.01		logepg1	Mean	2.68346	2.68346	Sum Observations	262.979	262.979		Goran, 2000 (eggs per 10ml Urine)	Côte d'Ivoire	80mg	logepg1	0.99	6.34476		Kolmogorov-Smirnov	D	0.138524	Pr > D	<	0.01
Olliaro, 2007	Brazil	60mg	epg1	Std Deviation	19.529	19.529	Variance	381.38	381.38		Goran, 2000 (eggs per 10ml Urine)	Côte d'Ivoire	80mg	epg1	0.95	359.5		Cramer-von Mises	W-Sq	1.51196	Pr > W-Sq	<	0.005		logepg1	Std Deviation	0.77985	0.77985	Variance	0.608166	0.608166		Goran, 2000 (eggs per 10ml Urine)	Côte d'Ivoire	80mg	logepg1	0.95	5.88749		Cramer-von Mises	W-Sq	0.407732	Pr > W-Sq	<	0.005
Olliaro, 2007	Brazil	60mg	epg1	Skewness	2.23626	2.23626	Kurtosis	6.56206	6.56206		Goran, 2000 (eggs per 10ml Urine)	Côte d'Ivoire	80mg	epg1	0.9	216.75		Anderson-Darling	A-Sq	8.10383	Pr > A-Sq	<	0.005		logepg1	Skewness	0.63143	0.63143	Kurtosis	-0.651772	-0.651772		Goran, 2000 (eggs per 10ml Urine)	Côte d'Ivoire	80mg	logepg1	0.9	5.38335		Anderson-Darling	A-Sq	2.4632	Pr > A-Sq	<	0.005
Olliaro, 2007	Brazil	60mg	epg1	Uncorrected SS	73977	73977	Corrected SS	36993.9	36994		Goran, 2000 (eggs per 10ml Urine)	Côte d'Ivoire	80mg	epg1	75% Q3	91.75									logepg1	Uncorrected SS	764.684	764.684	Corrected SS	58.9921	58.9921		Goran, 2000 (eggs per 10ml Urine)	Côte d'Ivoire	80mg	logepg1	75% Q3	4.52991
Olliaro, 2007	Brazil	60mg	epg1	Coeff Variation	100.529	100.529	Std Error Mean	1.97272	1.97272		Goran, 2000 (eggs per 10ml Urine)	Côte d'Ivoire	80mg	epg1	50% Median	29.25									logepg1	Coeff Variation	29.0614	29.0614	Std Error Mean	0.0787768	0.078777		Goran, 2000 (eggs per 10ml Urine)	Côte d'Ivoire	80mg	logepg1	50% Median	3.4095
Olliaro, 2007	Mauritania	40mg	epg1	N	93	93	Sum Weights	93	93		Goran, 2000 (eggs per 10ml Urine)	Côte d'Ivoire	80mg	epg1	25% Q1	6		Shapiro-Wilk	W	0.632952	Pr < W	<	0.0001		logepg1	N	93	93	Sum Weights	93	93		Goran, 2000 (eggs per 10ml Urine)	Côte d'Ivoire	80mg	logepg1	25% Q1	1.94591		Shapiro-Wilk	W	0.855924	Pr < W	<	0.0001
Olliaro, 2007	Mauritania	40mg	epg1	Mean	11.543	11.543	Sum Observations	1073.5	1073.5		Goran, 2000 (eggs per 10ml Urine)	Côte d'Ivoire	80mg	epg1	0.1	1.25		Kolmogorov-Smirnov	D	0.267191	Pr > D	<	0.01		logepg1	Mean	2.29412	2.29412	Sum Observations	213.353	213.353		Goran, 2000 (eggs per 10ml Urine)	Côte d'Ivoire	80mg	logepg1	0.1	0.81093		Kolmogorov-Smirnov	D	0.170031	Pr > D	<	0.01
Olliaro, 2007	Mauritania	40mg	epg1	Std Deviation	11.3353	11.3353	Variance	128.49	128.49		Goran, 2000 (eggs per 10ml Urine)	Côte d'Ivoire	80mg	epg1	0.05	0.5		Cramer-von Mises	W-Sq	1.95935	Pr > W-Sq	<	0.005		logepg1	Std Deviation	0.617758	0.617758	Variance	0.381625	0.381625		Goran, 2000 (eggs per 10ml Urine)	Côte d'Ivoire	80mg	logepg1	0.05	0.40547		Cramer-von Mises	W-Sq	0.633865	Pr > W-Sq	<	0.005
Olliaro, 2007	Mauritania	40mg	epg1	Skewness	2.79356	2.79356	Kurtosis	8.50404	8.50404		Goran, 2000 (eggs per 10ml Urine)	Côte d'Ivoire	80mg	epg1	0.01	0.25		Anderson-Darling	A-Sq	10.8201	Pr > A-Sq	<	0.005		logepg1	Skewness	1.18572	1.18572	Kurtosis	0.852013	0.852013		Goran, 2000 (eggs per 10ml Urine)	Côte d'Ivoire	80mg	logepg1	0.01	0.22314		Anderson-Darling	A-Sq	4.01883	Pr > A-Sq	<	0.005
Olliaro, 2007	Mauritania	40mg	epg1	Uncorrected SS	24212.5	24213	Corrected SS	11821.1	11821		Goran, 2000 (eggs per 10ml Urine)	Côte d'Ivoire	80mg	epg1	0% Min	0.25									logepg1	Uncorrected SS	524.565	524.565	Corrected SS	35.1095	35.1095		Goran, 2000 (eggs per 10ml Urine)	Côte d'Ivoire	80mg	logepg1	0% Min	0.22314
Olliaro, 2007	Mauritania	40mg	epg1	Coeff Variation	98.2009	98.2009	Std Error Mean	1.17542	1.17542		King, 1990 (eggs per 10ml Urine)	Kenya	40mg	epg1	100% Max	1000									logepg1	Coeff Variation	26.9279	26.9279	Std Error Mean	0.0640585	0.064059		King, 1990 (eggs per 10ml Urine)	Kenya	40mg	logepg1	100% Max	6.90875
Olliaro, 2007	Mauritania	60mg	epg1	N	93	93	Sum Weights	93	93		King, 1990 (eggs per 10ml Urine)	Kenya	40mg	epg1	0.99	1000		Shapiro-Wilk	W	0.561371	Pr < W	<	0.0001		logepg1	N	93	93	Sum Weights	93	93		King, 1990 (eggs per 10ml Urine)	Kenya	40mg	logepg1	0.99	6.90875		Shapiro-Wilk	W	0.841308	Pr < W	<	0.0001
Olliaro, 2007	Mauritania	60mg	epg1	Mean	15.7796	15.7796	Sum Observations	1467.5	1467.5		King, 1990 (eggs per 10ml Urine)	Kenya	40mg	epg1	0.95	937		Kolmogorov-Smirnov	D	0.29801	Pr > D	<	0.01		logepg1	Mean	2.41876	2.41876	Sum Observations	224.945	224.945		King, 1990 (eggs per 10ml Urine)	Kenya	40mg	logepg1	0.95	6.84375		Kolmogorov-Smirnov	D	0.187265	Pr > D	<	0.01
Olliaro, 2007	Mauritania	60mg	epg1	Std Deviation	21.2768	21.2768	Variance	452.704	452.704		King, 1990 (eggs per 10ml Urine)	Kenya	40mg	epg1	0.9	708.5		Cramer-von Mises	W-Sq	2.45008	Pr > W-Sq	<	0.005		logepg1	Std Deviation	0.791436	0.791436	Variance	0.62637	0.62637		King, 1990 (eggs per 10ml Urine)	Kenya	40mg	logepg1	0.9	6.56456		Cramer-von Mises	W-Sq	0.809063	Pr > W-Sq	<	0.005
Olliaro, 2007	Mauritania	60mg	epg1	Skewness	3.46362	3.46362	Kurtosis	14.1225	14.1225		King, 1990 (eggs per 10ml Urine)	Kenya	40mg	epg1	75% Q3	451.75		Anderson-Darling	A-Sq	12.938	Pr > A-Sq	<	0.005		logepg1	Skewness	1.16934	1.16934	Kurtosis	0.70062	0.70062		King, 1990 (eggs per 10ml Urine)	Kenya	40mg	logepg1	75% Q3	6.11534		Anderson-Darling	A-Sq	4.88016	Pr > A-Sq	<	0.005
Olliaro, 2007	Mauritania	60mg	epg1	Uncorrected SS	64805.2	64805	Corrected SS	41648.7	41649		King, 1990 (eggs per 10ml Urine)	Kenya	40mg	epg1	50% Median	81.125									logepg1	Uncorrected SS	601.713	601.713	Corrected SS	57.6261	57.6261		King, 1990 (eggs per 10ml Urine)	Kenya	40mg	logepg1	50% Median	4.40805
Olliaro, 2007	Mauritania	60mg	epg1	Coeff Variation	134.838	134.838	Std Error Mean	2.2063	2.2063		King, 1990 (eggs per 10ml Urine)	Kenya	40mg	epg1	25% Q1	15									logepg1	Coeff Variation	32.7207	32.7207	Std Error Mean	0.082068	0.082068		King, 1990 (eggs per 10ml Urine)	Kenya	40mg	logepg1	25% Q1	2.77259
Olliaro, 2007	Philipines	40mg	epg1	N	102	102	Sum Weights	102	102		King, 1990 (eggs per 10ml Urine)	Kenya	40mg	epg1	0.1	3.5		Shapiro-Wilk	W	0.566679	Pr < W	<	0.0001		logepg1	N	102	102	Sum Weights	102	102		King, 1990 (eggs per 10ml Urine)	Kenya	40mg	logepg1	0.1	1.50408		Shapiro-Wilk	W	0.897845	Pr < W	<	0.0001
Olliaro, 2007	Philipines	40mg	epg1	Mean	14.2594	14.2594	Sum Observations	1454.45	1454.45		King, 1990 (eggs per 10ml Urine)	Kenya	40mg	epg1	0.05	1		Kolmogorov-Smirnov	D	0.268979	Pr > D	<	0.01		logepg1	Mean	2.46434	2.46434	Sum Observations	251.362	251.362		King, 1990 (eggs per 10ml Urine)	Kenya	40mg	logepg1	0.05	0.69315		Kolmogorov-Smirnov	D	0.134773	Pr > D	<	0.01
Olliaro, 2007	Philipines	40mg	epg1	Std Deviation	15.8397	15.8398	Variance	250.898	250.898		King, 1990 (eggs per 10ml Urine)	Kenya	40mg	epg1	0.01	0.25		Cramer-von Mises	W-Sq	2.41769	Pr > W-Sq	<	0.005		logepg1	Std Deviation	0.64005	0.64005	Variance	0.409664	0.409664		King, 1990 (eggs per 10ml Urine)	Kenya	40mg	logepg1	0.01	0.22314		Cramer-von Mises	W-Sq	0.428202	Pr > W-Sq	<	0.005
Olliaro, 2007	Philipines	40mg	epg1	Skewness	4.13823	4.13823	Kurtosis	23.2939	23.2939		King, 1990 (eggs per 10ml Urine)	Kenya	40mg	epg1	0% Min	0.25		Anderson-Darling	A-Sq	12.6441	Pr > A-Sq	<	0.005		logepg1	Skewness	1.21104	1.21104	Kurtosis	1.39941	1.39941		King, 1990 (eggs per 10ml Urine)	Kenya	40mg	logepg1	0% Min	0.22314		Anderson-Darling	A-Sq	2.75949	Pr > A-Sq	<	0.005
Olliaro, 2007	Philipines	40mg	epg1	Uncorrected SS	46080.2	46080	Corrected SS	25340.7	25341		Landouré_6, 2006 (eggs per 10ml Urine)	Mali	40mg	epg1	100% Max	2874									logepg1	Uncorrected SS	660.817	660.817	Corrected SS	41.3761	41.3761		Landouré_6, 2006 (eggs per 10ml Urine)	Mali	40mg	logepg1	100% Max	7.96381
Olliaro, 2007	Philipines	40mg	epg1	Coeff Variation	111.083	111.083	Std Error Mean	1.56837	1.56837		Landouré_6, 2006 (eggs per 10ml Urine)	Mali	40mg	epg1	0.99	1554									logepg1	Coeff Variation	25.9725	25.9725	Std Error Mean	0.0633744	0.063374		Landouré_6, 2006 (eggs per 10ml Urine)	Mali	40mg	logepg1	0.99	7.34923
Olliaro, 2007	Philipines	60mg	epg1	N	101	101	Sum Weights	101	101		Landouré_6, 2006 (eggs per 10ml Urine)	Mali	40mg	epg1	0.95	923		Shapiro-Wilk	W	0.644852	Pr < W	<	0.0001		logepg1	N	101	101	Sum Weights	101	101		Landouré_6, 2006 (eggs per 10ml Urine)	Mali	40mg	logepg1	0.95	6.82871		Shapiro-Wilk	W	0.881201	Pr < W	<	0.0001
Olliaro, 2007	Philipines	60mg	epg1	Mean	14.0409	14.0409	Sum Observations	1418.13	1418.13		Landouré_6, 2006 (eggs per 10ml Urine)	Mali	40mg	epg1	0.9	575		Kolmogorov-Smirnov	D	0.260929	Pr > D	<	0.01		logepg1	Mean	2.4486	2.4486	Sum Observations	247.308	247.308		Landouré_6, 2006 (eggs per 10ml Urine)	Mali	40mg	logepg1	0.9	6.35611		Kolmogorov-Smirnov	D	0.17028	Pr > D	<	0.01
Olliaro, 2007	Philipines	60mg	epg1	Std Deviation	14.2992	14.2992	Variance	204.468	204.468		Landouré_6, 2006 (eggs per 10ml Urine)	Mali	40mg	epg1	75% Q3	191		Cramer-von Mises	W-Sq	2.2683	Pr > W-Sq	<	0.005		logepg1	Std Deviation	0.652275	0.652275	Variance	0.425463	0.425463		Landouré_6, 2006 (eggs per 10ml Urine)	Mali	40mg	logepg1	75% Q3	5.2575		Cramer-von Mises	W-Sq	0.632501	Pr > W-Sq	<	0.005
Olliaro, 2007	Philipines	60mg	epg1	Skewness	2.74345	2.74345	Kurtosis	8.48125	8.48126		Landouré_6, 2006 (eggs per 10ml Urine)	Mali	40mg	epg1	50% Median	70		Anderson-Darling	A-Sq	12.0168	Pr > A-Sq	<	0.005		logepg1	Skewness	1.15393	1.15393	Kurtosis	0.689913	0.689913		Landouré_6, 2006 (eggs per 10ml Urine)	Mali	40mg	logepg1	50% Median	4.26268		Anderson-Darling	A-Sq	3.76513	Pr > A-Sq	<	0.005
Olliaro, 2007	Philipines	60mg	epg1	Uncorrected SS	40358.7	40359	Corrected SS	20446.8	20447		Landouré_6, 2006 (eggs per 10ml Urine)	Mali	40mg	epg1	25% Q1	7									logepg1	Uncorrected SS	648.105	648.105	Corrected SS	42.5463	42.5463		Landouré_6, 2006 (eggs per 10ml Urine)	Mali	40mg	logepg1	25% Q1	2.07944
Olliaro, 2007	Philipines	60mg	epg1	Coeff Variation	101.84	101.84	Std Error Mean	1.42283	1.42283		Landouré_6, 2006 (eggs per 10ml Urine)	Mali	40mg	epg1	0.1	1									logepg1	Coeff Variation	26.6387	26.6387	Std Error Mean	0.0649038	0.064904		Landouré_6, 2006 (eggs per 10ml Urine)	Mali	40mg	logepg1	0.1	0.69315
Olliaro, 2007	Tanzania	40mg	epg1	N	135	135	Sum Weights	135	135		Landouré_6, 2006 (eggs per 10ml Urine)	Mali	40mg	epg1	0.05	0		Shapiro-Wilk	W	0.821997	Pr < W	<	0.0001		logepg1	N	135	135	Sum Weights	135	135		Landouré_6, 2006 (eggs per 10ml Urine)	Mali	40mg	logepg1	0.05	0		Shapiro-Wilk	W	0.975085	Pr < W		0.014
Olliaro, 2007	Tanzania	40mg	epg1	Mean	34.337	34.337	Sum Observations	4635.5	4635.5		Landouré_6, 2006 (eggs per 10ml Urine)	Mali	40mg	epg1	0.01	0		Kolmogorov-Smirnov	D	0.179451	Pr > D	<	0.01		logepg1	Mean	3.20622	3.20622	Sum Observations	432.84	432.84		Landouré_6, 2006 (eggs per 10ml Urine)	Mali	40mg	logepg1	0.01	0		Kolmogorov-Smirnov	D	0.048053	Pr > D	>	0.15
Olliaro, 2007	Tanzania	40mg	epg1	Std Deviation	31.3433	31.3433	Variance	982.403	982.403		Landouré_6, 2006 (eggs per 10ml Urine)	Mali	40mg	epg1	0% Min	0		Cramer-von Mises	W-Sq	1.35573	Pr > W-Sq	<	0.005		logepg1	Std Deviation	0.861924	0.861924	Variance	0.742913	0.742913		Landouré_6, 2006 (eggs per 10ml Urine)	Mali	40mg	logepg1	0% Min	0		Cramer-von Mises	W-Sq	0.072599	Pr > W-Sq	>	0.25
Olliaro, 2007	Tanzania	40mg	epg1	Skewness	1.56943	1.56943	Kurtosis	2.19353	2.19353		Landouré_9, 2009 (eggs per 10ml Urine)	Mali	40mg	epg1	100% Max	1518.5		Anderson-Darling	A-Sq	7.69591	Pr > A-Sq	<	0.005		logepg1	Skewness	0.0888796	0.08888	Kurtosis	-0.875995	-0.875995		Landouré_9, 2009 (eggs per 10ml Urine)	Mali	40mg	logepg1	100% Max	7.32614		Anderson-Darling	A-Sq	0.653158	Pr > A-Sq		0.0893
Olliaro, 2007	Tanzania	40mg	epg1	Uncorrected SS	290811	290811	Corrected SS	131642	131642		Landouré_9, 2009 (eggs per 10ml Urine)	Mali	40mg	epg1	0.99	497.5									logepg1	Uncorrected SS	1487.33	1487.33	Corrected SS	99.5504	99.5504		Landouré_9, 2009 (eggs per 10ml Urine)	Mali	40mg	logepg1	0.99	6.2116
Olliaro, 2007	Tanzania	40mg	epg1	Coeff Variation	91.2814	91.2814	Std Error Mean	2.6976	2.6976		Landouré_9, 2009 (eggs per 10ml Urine)	Mali	40mg	epg1	0.95	153.5									logepg1	Coeff Variation	26.8829	26.8829	Std Error Mean	0.0741826	0.074183		Landouré_9, 2009 (eggs per 10ml Urine)	Mali	40mg	logepg1	0.95	5.04019
Olliaro, 2007	Tanzania	60mg	epg1	N	136	136	Sum Weights	136	136		Landouré_9, 2009 (eggs per 10ml Urine)	Mali	40mg	epg1	0.9	86.5		Shapiro-Wilk	W	0.799905	Pr < W	<	0.0001		logepg1	N	136	136	Sum Weights	136	136		Landouré_9, 2009 (eggs per 10ml Urine)	Mali	40mg	logepg1	0.9	4.47164		Shapiro-Wilk	W	0.971193	Pr < W		0.0056
Olliaro, 2007	Tanzania	60mg	epg1	Mean	33.5282	33.5282	Sum Observations	4559.83	4559.83		Landouré_9, 2009 (eggs per 10ml Urine)	Mali	40mg	epg1	75% Q3	22		Kolmogorov-Smirnov	D	0.193674	Pr > D	<	0.01		logepg1	Mean	3.17107	3.17107	Sum Observations	431.266	431.266		Landouré_9, 2009 (eggs per 10ml Urine)	Mali	40mg	logepg1	75% Q3	3.13549		Kolmogorov-Smirnov	D	0.076046	Pr > D		0.0522
Olliaro, 2007	Tanzania	60mg	epg1	Std Deviation	31.9909	31.9909	Variance	1023.42	1023.42		Landouré_9, 2009 (eggs per 10ml Urine)	Mali	40mg	epg1	50% Median	0.5		Cramer-von Mises	W-Sq	1.58015	Pr > W-Sq	<	0.005		logepg1	Std Deviation	0.861457	0.861457	Variance	0.742108	0.742108		Landouré_9, 2009 (eggs per 10ml Urine)	Mali	40mg	logepg1	50% Median	0.40547		Cramer-von Mises	W-Sq	0.192468	Pr > W-Sq		0.0067
Olliaro, 2007	Tanzania	60mg	epg1	Skewness	1.76245	1.76245	Kurtosis	3.46532	3.46532		Landouré_9, 2009 (eggs per 10ml Urine)	Mali	40mg	epg1	25% Q1	0		Anderson-Darling	A-Sq	8.59659	Pr > A-Sq	<	0.005		logepg1	Skewness	0.235033	0.235033	Kurtosis	-0.879169	-0.879169		Landouré_9, 2009 (eggs per 10ml Urine)	Mali	40mg	logepg1	25% Q1	0		Anderson-Darling	A-Sq	1.16047	Pr > A-Sq	<	0.005
Olliaro, 2007	Tanzania	60mg	epg1	Uncorrected SS	291044	291044	Corrected SS	138161	138161		Landouré_9, 2009 (eggs per 10ml Urine)	Mali	40mg	epg1	0.1	0									logepg1	Uncorrected SS	1467.76	1467.76	Corrected SS	100.185	100.185		Landouré_9, 2009 (eggs per 10ml Urine)	Mali	40mg	logepg1	0.1	0
Olliaro, 2007	Tanzania	60mg	epg1	Coeff Variation	95.4149	95.4149	Std Error Mean	2.7432	2.7432		Landouré_9, 2009 (eggs per 10ml Urine)	Mali	40mg	epg1	0.05	0									logepg1	Coeff Variation	27.1661	27.1661	Std Error Mean	0.0738693	0.073869		Landouré_9, 2009 (eggs per 10ml Urine)	Mali	40mg	logepg1	0.05	0
Raso, 2004 (eggs per gram)	Côte d'Ivoire	40mg	epg1	N	177	177	Sum Weights	177	177		Landouré_9, 2009 (eggs per 10ml Urine)	Mali	40mg	epg1	0.01	0		Shapiro-Wilk	W	0.424579	Pr < W	<	0.0001		logepg1	N	177	177	Sum Weights	177	177		Landouré_9, 2009 (eggs per 10ml Urine)	Mali	40mg	logepg1	0.01	0		Shapiro-Wilk	W	0.941555	Pr < W	<	0.0001
Raso, 2004 (eggs per gram)	Côte d'Ivoire	40mg	epg1	Mean	168.864	168.864	Sum Observations	29888.9	29889		Landouré_9, 2009 (eggs per 10ml Urine)	Mali	40mg	epg1	0% Min	0		Kolmogorov-Smirnov	D	0.330732	Pr > D	<	0.01		logepg1	Mean	4.05384	4.05384	Sum Observations	717.529	717.529		Landouré_9, 2009 (eggs per 10ml Urine)	Mali	40mg	logepg1	0% Min	0		Kolmogorov-Smirnov	D	0.115438	Pr > D	<	0.01
Raso, 2004 (eggs per gram)	Côte d'Ivoire	40mg	epg1	Std Deviation	367.503	367.503	Variance	135059	135059		Olliaro, 2007 (eggs per gram)	Brazil	40mg	epg1	100% Max	1986		Cramer-von Mises	W-Sq	5.47723	Pr > W-Sq	<	0.005		logepg1	Std Deviation	1.44941	1.44941	Variance	2.10079	2.10079		Olliaro, 2007 (eggs per gram)	Brazil	40mg	logepg1	100% Max	7.59438		Cramer-von Mises	W-Sq	0.310153	Pr > W-Sq	<	0.005
Raso, 2004 (eggs per gram)	Côte d'Ivoire	40mg	epg1	Skewness	6.68572	6.68572	Kurtosis	60.9063	60.9063		Olliaro, 2007 (eggs per gram)	Brazil	40mg	epg1	0.99	1986		Anderson-Darling	A-Sq	27.6546	Pr > A-Sq	<	0.005		logepg1	Skewness	0.364795	0.364795	Kurtosis	-0.730577	-0.730577		Olliaro, 2007 (eggs per gram)	Brazil	40mg	logepg1	0.99	7.59438		Anderson-Darling	A-Sq	2.63679	Pr > A-Sq	<	0.005
Raso, 2004 (eggs per gram)	Côte d'Ivoire	40mg	epg1	Uncorrected SS	2.88175e+07	28817460	Corrected SS	2.37703e+07	23770310		Olliaro, 2007 (eggs per gram)	Brazil	40mg	epg1	0.95	1656									logepg1	Uncorrected SS	3278.48	3278.48	Corrected SS	369.739	369.739		Olliaro, 2007 (eggs per gram)	Brazil	40mg	logepg1	0.95	7.41276
Raso, 2004 (eggs per gram)	Côte d'Ivoire	40mg	epg1	Coeff Variation	217.633	217.633	Std Error Mean	27.6232	27.6232		Olliaro, 2007 (eggs per gram)	Brazil	40mg	epg1	0.9	960									logepg1	Coeff Variation	35.754	35.754	Std Error Mean	0.108944	0.108944		Olliaro, 2007 (eggs per gram)	Brazil	40mg	logepg1	0.9	6.86797
Scherrer, 2007 (eggs per gram)	Côte d'Ivoire	40mg	epg1	N	40	40	Sum Weights	40	40		Olliaro, 2007 (eggs per gram)	Brazil	40mg	epg1	75% Q3	492		Shapiro-Wilk	W	0.412071	Pr < W	<	0.0001		logepg1	N	40	40	Sum Weights	40	40		Olliaro, 2007 (eggs per gram)	Brazil	40mg	logepg1	75% Q3	6.20051		Shapiro-Wilk	W	0.903664	Pr < W		0.0024
Scherrer, 2007 (eggs per gram)	Côte d'Ivoire	40mg	epg1	Mean	124.85	124.85	Sum Observations	4994	4994		Olliaro, 2007 (eggs per gram)	Brazil	40mg	epg1	50% Median	255		Kolmogorov-Smirnov	D	0.377455	Pr > D	<	0.01		logepg1	Mean	3.54517	3.54516	Sum Observations	141.807	141.807		Olliaro, 2007 (eggs per gram)	Brazil	40mg	logepg1	50% Median	5.54511		Kolmogorov-Smirnov	D	0.131771	Pr > D		0.0797
Scherrer, 2007 (eggs per gram)	Côte d'Ivoire	40mg	epg1	Std Deviation	310.292	310.292	Variance	96281.4	96281		Olliaro, 2007 (eggs per gram)	Brazil	40mg	epg1	25% Q1	174		Cramer-von Mises	W-Sq	1.80996	Pr > W-Sq	<	0.005		logepg1	Std Deviation	1.431	1.431	Variance	2.04776	2.04776		Olliaro, 2007 (eggs per gram)	Brazil	40mg	logepg1	25% Q1	5.16479		Cramer-von Mises	W-Sq	0.136732	Pr > W-Sq		0.0359
Scherrer, 2007 (eggs per gram)	Côte d'Ivoire	40mg	epg1	Skewness	4.32532	4.32532	Kurtosis	21.0003	21.0003		Olliaro, 2007 (eggs per gram)	Brazil	40mg	epg1	0.1	132		Anderson-Darling	A-Sq	8.80551	Pr > A-Sq	<	0.005		logepg1	Skewness	0.934822	0.934822	Kurtosis	0.495992	0.495992		Olliaro, 2007 (eggs per gram)	Brazil	40mg	logepg1	0.1	4.89035		Anderson-Darling	A-Sq	1.04772	Pr > A-Sq		0.0086
Scherrer, 2007 (eggs per gram)	Côte d'Ivoire	40mg	epg1	Uncorrected SS	4.37848e+06	4378476	Corrected SS	3.75497e+06	3754974		Olliaro, 2007 (eggs per gram)	Brazil	40mg	epg1	0.05	120									logepg1	Uncorrected SS	582.591	582.591	Corrected SS	79.8627	79.8627		Olliaro, 2007 (eggs per gram)	Brazil	40mg	logepg1	0.05	4.79579
Scherrer, 2007 (eggs per gram)	Côte d'Ivoire	40mg	epg1	Coeff Variation	248.532	248.532	Std Error Mean	49.0615	49.0615		Olliaro, 2007 (eggs per gram)	Brazil	40mg	epg1	0.01	102									logepg1	Coeff Variation	40.3648	40.3648	Std Error Mean	0.226261	0.226261		Olliaro, 2007 (eggs per gram)	Brazil	40mg	logepg1	0.01	4.63473
Stete, 2010 (eggs per 10ml Urine)	Côte d'Ivoire	40mg	epg1	N	78	78	Sum Weights	78	78		Olliaro, 2007 (eggs per gram)	Brazil	40mg	epg1	0% Min	102		Shapiro-Wilk	W	0.687932	Pr < W	<	0.0001		logepg1	N	78	78	Sum Weights	78	78		Olliaro, 2007 (eggs per gram)	Brazil	40mg	logepg1	0% Min	4.63473		Shapiro-Wilk	W	0.96086	Pr < W		0.0171
Stete, 2010 (eggs per 10ml Urine)	Côte d'Ivoire	40mg	epg1	Mean	78	78	Sum Observations	6084	6084		Olliaro, 2007 (eggs per gram)	Brazil	60mg	epg1	100% Max	2838		Kolmogorov-Smirnov	D	0.293181	Pr > D	<	0.01		logepg1	Mean	3.21007	3.21007	Sum Observations	250.385	250.385		Olliaro, 2007 (eggs per gram)	Brazil	60mg	logepg1	100% Max	7.95121		Kolmogorov-Smirnov	D	0.076132	Pr > D	>	0.15
Stete, 2010 (eggs per 10ml Urine)	Côte d'Ivoire	40mg	epg1	Std Deviation	117.78	117.78	Variance	13872	13872		Olliaro, 2007 (eggs per gram)	Brazil	60mg	epg1	0.99	2838		Cramer-von Mises	W-Sq	1.72076	Pr > W-Sq	<	0.005		logepg1	Std Deviation	1.67473	1.67473	Variance	2.80473	2.80473		Olliaro, 2007 (eggs per gram)	Brazil	60mg	logepg1	0.99	7.95121		Cramer-von Mises	W-Sq	0.090219	Pr > W-Sq		0.1512
Stete, 2010 (eggs per 10ml Urine)	Côte d'Ivoire	40mg	epg1	Skewness	2.1507	2.1507	Kurtosis	4.90643	4.90643		Olliaro, 2007 (eggs per gram)	Brazil	60mg	epg1	0.95	1566		Anderson-Darling	A-Sq	9.0298	Pr > A-Sq	<	0.005		logepg1	Skewness	0.00815183	0.008152	Kurtosis	-0.971341	-0.971341		Olliaro, 2007 (eggs per gram)	Brazil	60mg	logepg1	0.95	7.35692		Anderson-Darling	A-Sq	0.703394	Pr > A-Sq		0.0672
Stete, 2010 (eggs per 10ml Urine)	Côte d'Ivoire	40mg	epg1	Uncorrected SS	1542697	1542697	Corrected SS	1068145	1068145		Olliaro, 2007 (eggs per gram)	Brazil	60mg	epg1	0.9	1080									logepg1	Uncorrected SS	1019.72	1019.72	Corrected SS	215.964	215.964		Olliaro, 2007 (eggs per gram)	Brazil	60mg	logepg1	0.9	6.98564
Stete, 2010 (eggs per 10ml Urine)	Côte d'Ivoire	40mg	epg1	Coeff Variation	150.999	150.999	Std Error Mean	13.3359	13.3359		Olliaro, 2007 (eggs per gram)	Brazil	60mg	epg1	75% Q3	648									logepg1	Coeff Variation	52.1713	52.1713	Std Error Mean	0.189626	0.189626		Olliaro, 2007 (eggs per gram)	Brazil	60mg	logepg1	75% Q3	6.47543
Utzinger, 1997 (eggs per gram)	Côte d'Ivoire	40mg	epg1	N	85	85	Sum Weights	85	85		Olliaro, 2007 (eggs per gram)	Brazil	60mg	epg1	50% Median	273		Shapiro-Wilk	W	0.593838	Pr < W	<	0.0001		logepg1	N	85	85	Sum Weights	85	85		Olliaro, 2007 (eggs per gram)	Brazil	60mg	logepg1	50% Median	5.61259		Shapiro-Wilk	W	0.97036	Pr < W		0.0473
Utzinger, 1997 (eggs per gram)	Côte d'Ivoire	40mg	epg1	Mean	91.7871	91.7871	Sum Observations	7801.9	7801.9		Olliaro, 2007 (eggs per gram)	Brazil	60mg	epg1	25% Q1	156		Kolmogorov-Smirnov	D	0.286728	Pr > D	<	0.01		logepg1	Mean	3.33946	3.33946	Sum Observations	283.854	283.854		Olliaro, 2007 (eggs per gram)	Brazil	60mg	logepg1	25% Q1	5.05625		Kolmogorov-Smirnov	D	0.083895	Pr > D		0.1439
Utzinger, 1997 (eggs per gram)	Côte d'Ivoire	40mg	epg1	Std Deviation	161.35	161.35	Variance	26033.8	26034		Olliaro, 2007 (eggs per gram)	Brazil	60mg	epg1	0.1	126		Cramer-von Mises	W-Sq	2.41853	Pr > W-Sq	<	0.005		logepg1	Std Deviation	1.61233	1.61233	Variance	2.59962	2.59962		Olliaro, 2007 (eggs per gram)	Brazil	60mg	logepg1	0.1	4.84419		Cramer-von Mises	W-Sq	0.069279	Pr > W-Sq	>	0.25
Utzinger, 1997 (eggs per gram)	Côte d'Ivoire	40mg	epg1	Skewness	2.8616	2.8616	Kurtosis	9.1498	9.1498		Olliaro, 2007 (eggs per gram)	Brazil	60mg	epg1	0.05	108		Anderson-Darling	A-Sq	12.5517	Pr > A-Sq	<	0.005		logepg1	Skewness	0.190696	0.190696	Kurtosis	-0.83134	-0.83134		Olliaro, 2007 (eggs per gram)	Brazil	60mg	logepg1	0.05	4.69135		Anderson-Darling	A-Sq	0.545128	Pr > A-Sq		0.162
Utzinger, 1997 (eggs per gram)	Côte d'Ivoire	40mg	epg1	Uncorrected SS	2.90295e+06	2902950	Corrected SS	2.18684e+06	2186835		Olliaro, 2007 (eggs per gram)	Brazil	60mg	epg1	0.01	84									logepg1	Uncorrected SS	1166.28	1166.28	Corrected SS	218.368	218.368		Olliaro, 2007 (eggs per gram)	Brazil	60mg	logepg1	0.01	4.44265
Utzinger, 1997 (eggs per gram)	Côte d'Ivoire	40mg	epg1	Coeff Variation	175.787	175.787	Std Error Mean	17.5008	17.5008		Olliaro, 2007 (eggs per gram)	Brazil	60mg	epg1	0% Min	84									logepg1	Coeff Variation	48.2814	48.2814	Std Error Mean	0.174882	0.174882		Olliaro, 2007 (eggs per gram)	Brazil	60mg	logepg1	0% Min	4.44265
Utzinger, 1998 (eggs per gram)	Côte d'Ivoire	60mg	epg1	N	262	262	Sum Weights	262	262		Olliaro, 2007 (eggs per gram)	Mauritania	40mg	epg1	100% Max	1504.8		Shapiro-Wilk	W	0.597898	Pr < W	<	0.0001		logepg1	N	262	262	Sum Weights	262	262		Olliaro, 2007 (eggs per gram)	Mauritania	40mg	logepg1	100% Max	7.31708		Shapiro-Wilk	W	0.980819	Pr < W		0.0013
Utzinger, 1998 (eggs per gram)	Côte d'Ivoire	60mg	epg1	Mean	266.13	266.13	Sum Observations	69726.2	69726		Olliaro, 2007 (eggs per gram)	Mauritania	40mg	epg1	0.99	1504.8		Kolmogorov-Smirnov	D	0.276335	Pr > D	<	0.01		logepg1	Mean	4.59445	4.59445	Sum Observations	1203.75	1203.75		Olliaro, 2007 (eggs per gram)	Mauritania	40mg	logepg1	0.99	7.31708		Kolmogorov-Smirnov	D	0.057828	Pr > D		0.0319
Utzinger, 1998 (eggs per gram)	Côte d'Ivoire	60mg	epg1	Std Deviation	438.185	438.185	Variance	192006	192006		Olliaro, 2007 (eggs per gram)	Mauritania	40mg	epg1	0.95	911.271		Cramer-von Mises	W-Sq	6.54596	Pr > W-Sq	<	0.005		logepg1	Std Deviation	1.48001	1.48001	Variance	2.19043	2.19043		Olliaro, 2007 (eggs per gram)	Mauritania	40mg	logepg1	0.95	6.81594		Cramer-von Mises	W-Sq	0.08675	Pr > W-Sq		0.174
Utzinger, 1998 (eggs per gram)	Côte d'Ivoire	60mg	epg1	Skewness	3.18278	3.18278	Kurtosis	11.9915	11.9915		Olliaro, 2007 (eggs per gram)	Mauritania	40mg	epg1	0.9	479.616		Anderson-Darling	A-Sq	34.1971	Pr > A-Sq	<	0.005		logepg1	Skewness	0.0180425	0.018042	Kurtosis	-0.69007	-0.69007		Olliaro, 2007 (eggs per gram)	Mauritania	40mg	logepg1	0.9	6.17507		Anderson-Darling	A-Sq	0.815171	Pr > A-Sq		0.0365
Utzinger, 1998 (eggs per gram)	Côte d'Ivoire	60mg	epg1	Uncorrected SS	6.86699e+07	68669926	Corrected SS	5.01137e+07	50113661		Olliaro, 2007 (eggs per gram)	Mauritania	40mg	epg1	75% Q3	305.755									logepg1	Uncorrected SS	6102.25	6102.25	Corrected SS	571.701	571.701		Olliaro, 2007 (eggs per gram)	Mauritania	40mg	logepg1	75% Q3	5.72605
Utzinger, 1998 (eggs per gram)	Côte d'Ivoire	60mg	epg1	Coeff Variation	164.651	164.651	Std Error Mean	27.0712	27.0712		Olliaro, 2007 (eggs per gram)	Mauritania	40mg	epg1	50% Median	167.866									logepg1	Coeff Variation	32.213	32.213	Std Error Mean	0.0914352	0.091435		Olliaro, 2007 (eggs per gram)	Mauritania	40mg	logepg1	50% Median	5.1291
Zhou, 2007 (eggs per gram)	China	40mg	epg1	N	100	100	Sum Weights	100	100		Olliaro, 2007 (eggs per gram)	Mauritania	40mg	epg1	25% Q1	119.904		Shapiro-Wilk	W	0.274197	Pr < W	<	0.0001		logepg1	N	100	100	Sum Weights	100	100		Olliaro, 2007 (eggs per gram)	Mauritania	40mg	logepg1	25% Q1	4.795		Shapiro-Wilk	W	0.763783	Pr < W	<	0.0001
Zhou, 2007 (eggs per gram)	China	40mg	epg1	Mean	4.47778	4.47778	Sum Observations	447.778	447.778		Olliaro, 2007 (eggs per gram)	Mauritania	40mg	epg1	0.1	107.914		Kolmogorov-Smirnov	D	0.38861	Pr > D	<	0.01		logepg1	Mean	0.88455	0.88455	Sum Observations	88.455	88.455		Olliaro, 2007 (eggs per gram)	Mauritania	40mg	logepg1	0.1	4.69056		Kolmogorov-Smirnov	D	0.213755	Pr > D	<	0.01
Zhou, 2007 (eggs per gram)	China	40mg	epg1	Std Deviation	15.433	15.433	Variance	238.178	238.178		Olliaro, 2007 (eggs per gram)	Mauritania	40mg	epg1	0.05	107.914		Cramer-von Mises	W-Sq	5.19107	Pr > W-Sq	<	0.005		logepg1	Std Deviation	0.944818	0.944818	Variance	0.892681	0.892681		Olliaro, 2007 (eggs per gram)	Mauritania	40mg	logepg1	0.05	4.69056		Cramer-von Mises	W-Sq	1.41094	Pr > W-Sq	<	0.005
Zhou, 2007 (eggs per gram)	China	40mg	epg1	Skewness	6.35651	6.35651	Kurtosis	43.3081	43.3081		Olliaro, 2007 (eggs per gram)	Mauritania	40mg	epg1	0.01	107.914		Anderson-Darling	A-Sq	25.4145	Pr > A-Sq	<	0.005		logepg1	Skewness	1.96077	1.96077	Kurtosis	4.24748	4.24748		Olliaro, 2007 (eggs per gram)	Mauritania	40mg	logepg1	0.01	4.69056		Anderson-Darling	A-Sq	7.58867	Pr > A-Sq	<	0.005
Zhou, 2007 (eggs per gram)	China	40mg	epg1	Uncorrected SS	25584.7	25585	Corrected SS	23579.6	23580		Olliaro, 2007 (eggs per gram)	Mauritania	40mg	epg1	0% Min	107.914									logepg1	Uncorrected SS	166.618	166.618	Corrected SS	88.3754	88.3754		Olliaro, 2007 (eggs per gram)	Mauritania	40mg	logepg1	0% Min	4.69056
Zhou, 2007 (eggs per gram)	China	40mg	epg1	Coeff Variation	344.658	344.658	Std Error Mean	1.5433	1.5433		Olliaro, 2007 (eggs per gram)	Mauritania	60mg	epg1	100% Max	3267.39									logepg1	Coeff Variation	106.813	106.813	Std Error Mean	0.0944818	0.094482		Olliaro, 2007 (eggs per gram)	Mauritania	60mg	logepg1	100% Max	8.09205
											Olliaro, 2007 (eggs per gram)	Mauritania	60mg	epg1	0.99	3267.39																	Olliaro, 2007 (eggs per gram)	Mauritania	60mg	logepg1	0.99	8.09205
											Olliaro, 2007 (eggs per gram)	Mauritania	60mg	epg1	0.95	1079.14																	Olliaro, 2007 (eggs per gram)	Mauritania	60mg	logepg1	0.95	6.98484
											Olliaro, 2007 (eggs per gram)	Mauritania	60mg	epg1	0.9	803.357																	Olliaro, 2007 (eggs per gram)	Mauritania	60mg	logepg1	0.9	6.69004
											Olliaro, 2007 (eggs per gram)	Mauritania	60mg	epg1	75% Q3	395.683																	Olliaro, 2007 (eggs per gram)	Mauritania	60mg	logepg1	75% Q3	5.98314
											Olliaro, 2007 (eggs per gram)	Mauritania	60mg	epg1	50% Median	191.846																	Olliaro, 2007 (eggs per gram)	Mauritania	60mg	logepg1	50% Median	5.26189
											Olliaro, 2007 (eggs per gram)	Mauritania	60mg	epg1	25% Q1	119.904																	Olliaro, 2007 (eggs per gram)	Mauritania	60mg	logepg1	25% Q1	4.795
											Olliaro, 2007 (eggs per gram)	Mauritania	60mg	epg1	0.1	107.914																	Olliaro, 2007 (eggs per gram)	Mauritania	60mg	logepg1	0.1	4.69056
											Olliaro, 2007 (eggs per gram)	Mauritania	60mg	epg1	0.05	107.914																	Olliaro, 2007 (eggs per gram)	Mauritania	60mg	logepg1	0.05	4.69056
											Olliaro, 2007 (eggs per gram)	Mauritania	60mg	epg1	0.01	107.914																	Olliaro, 2007 (eggs per gram)	Mauritania	60mg	logepg1	0.01	4.69056
											Olliaro, 2007 (eggs per gram)	Mauritania	60mg	epg1	0% Min	107.914																	Olliaro, 2007 (eggs per gram)	Mauritania	60mg	logepg1	0% Min	4.69056
											Olliaro, 2007 (eggs per gram)	Philipines	40mg	epg1	100% Max	2976																	Olliaro, 2007 (eggs per gram)	Philipines	40mg	logepg1	100% Max	7.99867
											Olliaro, 2007 (eggs per gram)	Philipines	40mg	epg1	0.99	1464																	Olliaro, 2007 (eggs per gram)	Philipines	40mg	logepg1	0.99	7.28961
											Olliaro, 2007 (eggs per gram)	Philipines	40mg	epg1	0.95	1098																	Olliaro, 2007 (eggs per gram)	Philipines	40mg	logepg1	0.95	7.00216
											Olliaro, 2007 (eggs per gram)	Philipines	40mg	epg1	0.9	624																	Olliaro, 2007 (eggs per gram)	Philipines	40mg	logepg1	0.9	6.43775
											Olliaro, 2007 (eggs per gram)	Philipines	40mg	epg1	75% Q3	372																	Olliaro, 2007 (eggs per gram)	Philipines	40mg	logepg1	75% Q3	5.92158
											Olliaro, 2007 (eggs per gram)	Philipines	40mg	epg1	50% Median	222																	Olliaro, 2007 (eggs per gram)	Philipines	40mg	logepg1	50% Median	5.40717
											Olliaro, 2007 (eggs per gram)	Philipines	40mg	epg1	25% Q1	150																	Olliaro, 2007 (eggs per gram)	Philipines	40mg	logepg1	25% Q1	5.01728
											Olliaro, 2007 (eggs per gram)	Philipines	40mg	epg1	0.1	120																	Olliaro, 2007 (eggs per gram)	Philipines	40mg	logepg1	0.1	4.79579
											Olliaro, 2007 (eggs per gram)	Philipines	40mg	epg1	0.05	108																	Olliaro, 2007 (eggs per gram)	Philipines	40mg	logepg1	0.05	4.69135
											Olliaro, 2007 (eggs per gram)	Philipines	40mg	epg1	0.01	108																	Olliaro, 2007 (eggs per gram)	Philipines	40mg	logepg1	0.01	4.69135
											Olliaro, 2007 (eggs per gram)	Philipines	40mg	epg1	0% Min	108																	Olliaro, 2007 (eggs per gram)	Philipines	40mg	logepg1	0% Min	4.69135
											Olliaro, 2007 (eggs per gram)	Philipines	60mg	epg1	100% Max	2040																	Olliaro, 2007 (eggs per gram)	Philipines	60mg	logepg1	100% Max	7.6212
											Olliaro, 2007 (eggs per gram)	Philipines	60mg	epg1	0.99	1716																	Olliaro, 2007 (eggs per gram)	Philipines	60mg	logepg1	0.99	7.44833
											Olliaro, 2007 (eggs per gram)	Philipines	60mg	epg1	0.95	1122																	Olliaro, 2007 (eggs per gram)	Philipines	60mg	logepg1	0.95	7.02376
											Olliaro, 2007 (eggs per gram)	Philipines	60mg	epg1	0.9	738																	Olliaro, 2007 (eggs per gram)	Philipines	60mg	logepg1	0.9	6.6053
											Olliaro, 2007 (eggs per gram)	Philipines	60mg	epg1	75% Q3	390																	Olliaro, 2007 (eggs per gram)	Philipines	60mg	logepg1	75% Q3	5.96871
											Olliaro, 2007 (eggs per gram)	Philipines	60mg	epg1	50% Median	198																	Olliaro, 2007 (eggs per gram)	Philipines	60mg	logepg1	50% Median	5.2933
											Olliaro, 2007 (eggs per gram)	Philipines	60mg	epg1	25% Q1	150																	Olliaro, 2007 (eggs per gram)	Philipines	60mg	logepg1	25% Q1	5.01728
											Olliaro, 2007 (eggs per gram)	Philipines	60mg	epg1	0.1	120																	Olliaro, 2007 (eggs per gram)	Philipines	60mg	logepg1	0.1	4.79579
											Olliaro, 2007 (eggs per gram)	Philipines	60mg	epg1	0.05	114																	Olliaro, 2007 (eggs per gram)	Philipines	60mg	logepg1	0.05	4.74493
											Olliaro, 2007 (eggs per gram)	Philipines	60mg	epg1	0.01	108																	Olliaro, 2007 (eggs per gram)	Philipines	60mg	logepg1	0.01	4.69135
											Olliaro, 2007 (eggs per gram)	Philipines	60mg	epg1	0% Min	108																	Olliaro, 2007 (eggs per gram)	Philipines	60mg	logepg1	0% Min	4.69135
											Olliaro, 2007 (eggs per gram)	Tanzania	40mg	epg1	100% Max	3669.06																	Olliaro, 2007 (eggs per gram)	Tanzania	40mg	logepg1	100% Max	8.20796
											Olliaro, 2007 (eggs per gram)	Tanzania	40mg	epg1	0.99	3465.23																	Olliaro, 2007 (eggs per gram)	Tanzania	40mg	logepg1	0.99	8.15082
											Olliaro, 2007 (eggs per gram)	Tanzania	40mg	epg1	0.95	2422.06																	Olliaro, 2007 (eggs per gram)	Tanzania	40mg	logepg1	0.95	7.79279
											Olliaro, 2007 (eggs per gram)	Tanzania	40mg	epg1	0.9	1948.44																	Olliaro, 2007 (eggs per gram)	Tanzania	40mg	logepg1	0.9	7.5753
											Olliaro, 2007 (eggs per gram)	Tanzania	40mg	epg1	75% Q3	995.204																	Olliaro, 2007 (eggs per gram)	Tanzania	40mg	logepg1	75% Q3	6.90395
											Olliaro, 2007 (eggs per gram)	Tanzania	40mg	epg1	50% Median	563.549																	Olliaro, 2007 (eggs per gram)	Tanzania	40mg	logepg1	50% Median	6.33603
											Olliaro, 2007 (eggs per gram)	Tanzania	40mg	epg1	25% Q1	269.784																	Olliaro, 2007 (eggs per gram)	Tanzania	40mg	logepg1	25% Q1	5.60132
											Olliaro, 2007 (eggs per gram)	Tanzania	40mg	epg1	0.1	161.87																	Olliaro, 2007 (eggs per gram)	Tanzania	40mg	logepg1	0.1	5.09296
											Olliaro, 2007 (eggs per gram)	Tanzania	40mg	epg1	0.05	125.899																	Olliaro, 2007 (eggs per gram)	Tanzania	40mg	logepg1	0.05	4.84339
											Olliaro, 2007 (eggs per gram)	Tanzania	40mg	epg1	0.01	107.914																	Olliaro, 2007 (eggs per gram)	Tanzania	40mg	logepg1	0.01	4.69056
											Olliaro, 2007 (eggs per gram)	Tanzania	40mg	epg1	0% Min	101.918																	Olliaro, 2007 (eggs per gram)	Tanzania	40mg	logepg1	0% Min	4.63394
											Olliaro, 2007 (eggs per gram)	Tanzania	60mg	epg1	100% Max	4160.67																	Olliaro, 2007 (eggs per gram)	Tanzania	60mg	logepg1	100% Max	8.33367
											Olliaro, 2007 (eggs per gram)	Tanzania	60mg	epg1	0.99	3597.12																	Olliaro, 2007 (eggs per gram)	Tanzania	60mg	logepg1	0.99	8.18817
											Olliaro, 2007 (eggs per gram)	Tanzania	60mg	epg1	0.95	2344.12																	Olliaro, 2007 (eggs per gram)	Tanzania	60mg	logepg1	0.95	7.76009
											Olliaro, 2007 (eggs per gram)	Tanzania	60mg	epg1	0.9	1816.55																	Olliaro, 2007 (eggs per gram)	Tanzania	60mg	logepg1	0.9	7.50524
											Olliaro, 2007 (eggs per gram)	Tanzania	60mg	epg1	75% Q3	1241.01																	Olliaro, 2007 (eggs per gram)	Tanzania	60mg	logepg1	75% Q3	7.12438
											Olliaro, 2007 (eggs per gram)	Tanzania	60mg	epg1	50% Median	482.614																	Olliaro, 2007 (eggs per gram)	Tanzania	60mg	logepg1	50% Median	6.18127
											Olliaro, 2007 (eggs per gram)	Tanzania	60mg	epg1	25% Q1	281.775																	Olliaro, 2007 (eggs per gram)	Tanzania	60mg	logepg1	25% Q1	5.64443
											Olliaro, 2007 (eggs per gram)	Tanzania	60mg	epg1	0.1	167.866																	Olliaro, 2007 (eggs per gram)	Tanzania	60mg	logepg1	0.1	5.1291
											Olliaro, 2007 (eggs per gram)	Tanzania	60mg	epg1	0.05	125.899																	Olliaro, 2007 (eggs per gram)	Tanzania	60mg	logepg1	0.05	4.84339
											Olliaro, 2007 (eggs per gram)	Tanzania	60mg	epg1	0.01	101.918																	Olliaro, 2007 (eggs per gram)	Tanzania	60mg	logepg1	0.01	4.63394
											Olliaro, 2007 (eggs per gram)	Tanzania	60mg	epg1	0% Min	101.918																	Olliaro, 2007 (eggs per gram)	Tanzania	60mg	logepg1	0% Min	4.63394
											Raso, 2004 (eggs per gram)	Côte d'Ivoire	40mg	epg1	100% Max	3888.89																	Raso, 2004 (eggs per gram)	Côte d'Ivoire	40mg	logepg1	100% Max	8.26614
											Raso, 2004 (eggs per gram)	Côte d'Ivoire	40mg	epg1	0.99	1579.37																	Raso, 2004 (eggs per gram)	Côte d'Ivoire	40mg	logepg1	0.99	7.36541
											Raso, 2004 (eggs per gram)	Côte d'Ivoire	40mg	epg1	0.95	714.286																	Raso, 2004 (eggs per gram)	Côte d'Ivoire	40mg	logepg1	0.95	6.57268
											Raso, 2004 (eggs per gram)	Côte d'Ivoire	40mg	epg1	0.9	412.698																	Raso, 2004 (eggs per gram)	Côte d'Ivoire	40mg	logepg1	0.9	6.02514
											Raso, 2004 (eggs per gram)	Côte d'Ivoire	40mg	epg1	75% Q3	150.794																	Raso, 2004 (eggs per gram)	Côte d'Ivoire	40mg	logepg1	75% Q3	5.02252
											Raso, 2004 (eggs per gram)	Côte d'Ivoire	40mg	epg1	50% Median	47.619																	Raso, 2004 (eggs per gram)	Côte d'Ivoire	40mg	logepg1	50% Median	3.88402
											Raso, 2004 (eggs per gram)	Côte d'Ivoire	40mg	epg1	25% Q1	15.873																	Raso, 2004 (eggs per gram)	Côte d'Ivoire	40mg	logepg1	25% Q1	2.82572
											Raso, 2004 (eggs per gram)	Côte d'Ivoire	40mg	epg1	0.1	7.9365																	Raso, 2004 (eggs per gram)	Côte d'Ivoire	40mg	logepg1	0.1	2.19014
											Raso, 2004 (eggs per gram)	Côte d'Ivoire	40mg	epg1	0.05	7.9365																	Raso, 2004 (eggs per gram)	Côte d'Ivoire	40mg	logepg1	0.05	2.19014
											Raso, 2004 (eggs per gram)	Côte d'Ivoire	40mg	epg1	0.01	7.9365																	Raso, 2004 (eggs per gram)	Côte d'Ivoire	40mg	logepg1	0.01	2.19014
											Raso, 2004 (eggs per gram)	Côte d'Ivoire	40mg	epg1	0% Min	7.9365																	Raso, 2004 (eggs per gram)	Côte d'Ivoire	40mg	logepg1	0% Min	2.19014
											Scherrer, 2007 (eggs per gram)	Côte d'Ivoire	40mg	epg1	100% Max	1768.59																	Scherrer, 2007 (eggs per gram)	Côte d'Ivoire	40mg	logepg1	100% Max	7.4785
											Scherrer, 2007 (eggs per gram)	Côte d'Ivoire	40mg	epg1	0.99	1768.59																	Scherrer, 2007 (eggs per gram)	Côte d'Ivoire	40mg	logepg1	0.99	7.4785
											Scherrer, 2007 (eggs per gram)	Côte d'Ivoire	40mg	epg1	0.95	629.496																	Scherrer, 2007 (eggs per gram)	Côte d'Ivoire	40mg	logepg1	0.95	6.44651
											Scherrer, 2007 (eggs per gram)	Côte d'Ivoire	40mg	epg1	0.9	299.76																	Scherrer, 2007 (eggs per gram)	Côte d'Ivoire	40mg	logepg1	0.9	5.70631
											Scherrer, 2007 (eggs per gram)	Côte d'Ivoire	40mg	epg1	75% Q3	65.9472																	Scherrer, 2007 (eggs per gram)	Côte d'Ivoire	40mg	logepg1	75% Q3	4.2039
											Scherrer, 2007 (eggs per gram)	Côte d'Ivoire	40mg	epg1	50% Median	23.9808																	Scherrer, 2007 (eggs per gram)	Côte d'Ivoire	40mg	logepg1	50% Median	3.21811
											Scherrer, 2007 (eggs per gram)	Côte d'Ivoire	40mg	epg1	25% Q1	11.9904																	Scherrer, 2007 (eggs per gram)	Côte d'Ivoire	40mg	logepg1	25% Q1	2.56421
											Scherrer, 2007 (eggs per gram)	Côte d'Ivoire	40mg	epg1	0.1	5.9952																	Scherrer, 2007 (eggs per gram)	Côte d'Ivoire	40mg	logepg1	0.1	1.94522
											Scherrer, 2007 (eggs per gram)	Côte d'Ivoire	40mg	epg1	0.05	5.9952																	Scherrer, 2007 (eggs per gram)	Côte d'Ivoire	40mg	logepg1	0.05	1.94522
											Scherrer, 2007 (eggs per gram)	Côte d'Ivoire	40mg	epg1	0.01	5.9952																	Scherrer, 2007 (eggs per gram)	Côte d'Ivoire	40mg	logepg1	0.01	1.94522
											Scherrer, 2007 (eggs per gram)	Côte d'Ivoire	40mg	epg1	0% Min	5.9952																	Scherrer, 2007 (eggs per gram)	Côte d'Ivoire	40mg	logepg1	0% Min	1.94522
											Stete, 2010 (eggs per 10ml Urine)	Côte d'Ivoire	40mg	epg1	100% Max	596																	Stete, 2010 (eggs per 10ml Urine)	Côte d'Ivoire	40mg	logepg1	100% Max	6.39192
											Stete, 2010 (eggs per 10ml Urine)	Côte d'Ivoire	40mg	epg1	0.99	596																	Stete, 2010 (eggs per 10ml Urine)	Côte d'Ivoire	40mg	logepg1	0.99	6.39192
											Stete, 2010 (eggs per 10ml Urine)	Côte d'Ivoire	40mg	epg1	0.95	352.5																	Stete, 2010 (eggs per 10ml Urine)	Côte d'Ivoire	40mg	logepg1	0.95	5.86788
											Stete, 2010 (eggs per 10ml Urine)	Côte d'Ivoire	40mg	epg1	0.9	296																	Stete, 2010 (eggs per 10ml Urine)	Côte d'Ivoire	40mg	logepg1	0.9	5.69373
											Stete, 2010 (eggs per 10ml Urine)	Côte d'Ivoire	40mg	epg1	75% Q3	125.5																	Stete, 2010 (eggs per 10ml Urine)	Côte d'Ivoire	40mg	logepg1	75% Q3	4.84024
											Stete, 2010 (eggs per 10ml Urine)	Côte d'Ivoire	40mg	epg1	50% Median	25.5																	Stete, 2010 (eggs per 10ml Urine)	Côte d'Ivoire	40mg	logepg1	50% Median	3.27714
											Stete, 2010 (eggs per 10ml Urine)	Côte d'Ivoire	40mg	epg1	25% Q1	8.5																	Stete, 2010 (eggs per 10ml Urine)	Côte d'Ivoire	40mg	logepg1	25% Q1	2.25129
											Stete, 2010 (eggs per 10ml Urine)	Côte d'Ivoire	40mg	epg1	0.1	1.5																	Stete, 2010 (eggs per 10ml Urine)	Côte d'Ivoire	40mg	logepg1	0.1	0.91629
											Stete, 2010 (eggs per 10ml Urine)	Côte d'Ivoire	40mg	epg1	0.05	0.5																	Stete, 2010 (eggs per 10ml Urine)	Côte d'Ivoire	40mg	logepg1	0.05	0.40547
											Stete, 2010 (eggs per 10ml Urine)	Côte d'Ivoire	40mg	epg1	0.01	0.5																	Stete, 2010 (eggs per 10ml Urine)	Côte d'Ivoire	40mg	logepg1	0.01	0.40547
											Stete, 2010 (eggs per 10ml Urine)	Côte d'Ivoire	40mg	epg1	0% Min	0.5																	Stete, 2010 (eggs per 10ml Urine)	Côte d'Ivoire	40mg	logepg1	0% Min	0.40547
											Utzinger, 1997 (eggs per gram)	Côte d'Ivoire	40mg	epg1	100% Max	915.238																	Utzinger, 1997 (eggs per gram)	Côte d'Ivoire	40mg	logepg1	100% Max	6.82028
											Utzinger, 1997 (eggs per gram)	Côte d'Ivoire	40mg	epg1	0.99	915.238																	Utzinger, 1997 (eggs per gram)	Côte d'Ivoire	40mg	logepg1	0.99	6.82028
											Utzinger, 1997 (eggs per gram)	Côte d'Ivoire	40mg	epg1	0.95	491.429																	Utzinger, 1997 (eggs per gram)	Côte d'Ivoire	40mg	logepg1	0.95	6.19935
											Utzinger, 1997 (eggs per gram)	Côte d'Ivoire	40mg	epg1	0.9	281.905																	Utzinger, 1997 (eggs per gram)	Côte d'Ivoire	40mg	logepg1	0.9	5.64511
											Utzinger, 1997 (eggs per gram)	Côte d'Ivoire	40mg	epg1	75% Q3	97.1429																	Utzinger, 1997 (eggs per gram)	Côte d'Ivoire	40mg	logepg1	75% Q3	4.58642
											Utzinger, 1997 (eggs per gram)	Côte d'Ivoire	40mg	epg1	50% Median	30.4762																	Utzinger, 1997 (eggs per gram)	Côte d'Ivoire	40mg	logepg1	50% Median	3.44923
											Utzinger, 1997 (eggs per gram)	Côte d'Ivoire	40mg	epg1	25% Q1	5.7143																	Utzinger, 1997 (eggs per gram)	Côte d'Ivoire	40mg	logepg1	25% Q1	1.90424
											Utzinger, 1997 (eggs per gram)	Côte d'Ivoire	40mg	epg1	0.1	2.8571																	Utzinger, 1997 (eggs per gram)	Côte d'Ivoire	40mg	logepg1	0.1	1.34993
											Utzinger, 1997 (eggs per gram)	Côte d'Ivoire	40mg	epg1	0.05	0.9524																	Utzinger, 1997 (eggs per gram)	Côte d'Ivoire	40mg	logepg1	0.05	0.66905
											Utzinger, 1997 (eggs per gram)	Côte d'Ivoire	40mg	epg1	0.01	0.9524																	Utzinger, 1997 (eggs per gram)	Côte d'Ivoire	40mg	logepg1	0.01	0.66905
											Utzinger, 1997 (eggs per gram)	Côte d'Ivoire	40mg	epg1	0% Min	0.9524																	Utzinger, 1997 (eggs per gram)	Côte d'Ivoire	40mg	logepg1	0% Min	0.66905
											Utzinger, 1998 (eggs per gram)	Côte d'Ivoire	60mg	epg1	100% Max	3000																	Utzinger, 1998 (eggs per gram)	Côte d'Ivoire	60mg	logepg1	100% Max	8.0067
											Utzinger, 1998 (eggs per gram)	Côte d'Ivoire	60mg	epg1	0.99	2136.9																	Utzinger, 1998 (eggs per gram)	Côte d'Ivoire	60mg	logepg1	0.99	7.66758
											Utzinger, 1998 (eggs per gram)	Côte d'Ivoire	60mg	epg1	0.95	1178.57																	Utzinger, 1998 (eggs per gram)	Côte d'Ivoire	60mg	logepg1	0.95	7.07291
											Utzinger, 1998 (eggs per gram)	Côte d'Ivoire	60mg	epg1	0.9	684.524																	Utzinger, 1998 (eggs per gram)	Côte d'Ivoire	60mg	logepg1	0.9	6.53018
											Utzinger, 1998 (eggs per gram)	Côte d'Ivoire	60mg	epg1	75% Q3	273.81																	Utzinger, 1998 (eggs per gram)	Côte d'Ivoire	60mg	logepg1	75% Q3	5.61608
											Utzinger, 1998 (eggs per gram)	Côte d'Ivoire	60mg	epg1	50% Median	89.2857																	Utzinger, 1998 (eggs per gram)	Côte d'Ivoire	60mg	logepg1	50% Median	4.50298
											Utzinger, 1998 (eggs per gram)	Côte d'Ivoire	60mg	epg1	25% Q1	23.8095																	Utzinger, 1998 (eggs per gram)	Côte d'Ivoire	60mg	logepg1	25% Q1	3.21123
											Utzinger, 1998 (eggs per gram)	Côte d'Ivoire	60mg	epg1	0.1	11.9048																	Utzinger, 1998 (eggs per gram)	Côte d'Ivoire	60mg	logepg1	0.1	2.5576
											Utzinger, 1998 (eggs per gram)	Côte d'Ivoire	60mg	epg1	0.05	5.9524																	Utzinger, 1998 (eggs per gram)	Côte d'Ivoire	60mg	logepg1	0.05	1.93908
											Utzinger, 1998 (eggs per gram)	Côte d'Ivoire	60mg	epg1	0.01	0																	Utzinger, 1998 (eggs per gram)	Côte d'Ivoire	60mg	logepg1	0.01	0
											Utzinger, 1998 (eggs per gram)	Côte d'Ivoire	60mg	epg1	0% Min	0																	Utzinger, 1998 (eggs per gram)	Côte d'Ivoire	60mg	logepg1	0% Min	0
											Zhou, 2007 (eggs per gram)	China	40mg	epg1	100% Max	122.444																	Zhou, 2007 (eggs per gram)	China	40mg	logepg1	100% Max	4.81579
											Zhou, 2007 (eggs per gram)	China	40mg	epg1	0.99	105.722																	Zhou, 2007 (eggs per gram)	China	40mg	logepg1	0.99	4.6578
											Zhou, 2007 (eggs per gram)	China	40mg	epg1	0.95	15.7222																	Zhou, 2007 (eggs per gram)	China	40mg	logepg1	0.95	2.78469
											Zhou, 2007 (eggs per gram)	China	40mg	epg1	0.9	7.8333																	Zhou, 2007 (eggs per gram)	China	40mg	logepg1	0.9	2.17851
											Zhou, 2007 (eggs per gram)	China	40mg	epg1	75% Q3	1.8889																	Zhou, 2007 (eggs per gram)	China	40mg	logepg1	75% Q3	1.06087
											Zhou, 2007 (eggs per gram)	China	40mg	epg1	50% Median	0.6667																	Zhou, 2007 (eggs per gram)	China	40mg	logepg1	50% Median	0.51083
											Zhou, 2007 (eggs per gram)	China	40mg	epg1	25% Q1	0.2778																	Zhou, 2007 (eggs per gram)	China	40mg	logepg1	25% Q1	0.24418
											Zhou, 2007 (eggs per gram)	China	40mg	epg1	0.1	0.1111																	Zhou, 2007 (eggs per gram)	China	40mg	logepg1	0.1	0.10536
											Zhou, 2007 (eggs per gram)	China	40mg	epg1	0.05	0.1111																	Zhou, 2007 (eggs per gram)	China	40mg	logepg1	0.05	0.10536
											Zhou, 2007 (eggs per gram)	China	40mg	epg1	0.01	0.1111																	Zhou, 2007 (eggs per gram)	China	40mg	logepg1	0.01	0.10536
											Zhou, 2007 (eggs per gram)	China	40mg	epg1	0% Min	0.1111																	Zhou, 2007 (eggs per gram)	China	40mg	logepg1	0% Min	0.10536
