# Supplementary material for: Toward Measuring Schistosoma Response to Praziquantel Treatment with Appropriate Descriptors of Egg Excretion
Source: PLoS Negl Trop Dis. 2015 Jun 18;9(6):e0003821. doi: 10.1371/journal.pntd.0003821 (PMC4473103; doi:10.1371/journal.pntd.0003821)
Supplement: S3 Table — (XLSX) [file pntd.0003821.s003.xlsx]

## Sheet: Table 3
SPECIES	S. mansoni				S.haematobium
		Baseline		Post Treatment		Baseline		Post Treatment
Intensity classes	n	%	n	%	n	%	n	%
light	556	0.308204	1654	0.973514	1485	0.563995	2197	0.931722
moderate	634	0.351441	31	0.018246
heavy	614	0.340355	14	0.00824014	1148	0.436005	161	0.0682782
total	1804		1699		2633		2358
S. mansoni	pre-school				school-aged
		Baseline		Post Treatment		Baseline		Post Treatment
Intensity classes	n	%	n	%	n	%	n	%
light	167	0.613971	142	0.622807	1311	0.871676	1262	0.872752
moderate	52	0.191176	44	0.192982	148	0.0984043	143	0.0988935
heavy	53	0.194853	42	0.184211	45	0.0299202	41	0.0283541
total	272		228		1504		1446
S. haematobium	pre-school				school-aged
		Baseline		Post Treatment		Baseline		Post Treatment
Intensity classes	n	%	n	%	n	%	n	%
light	171	0.706612	126	0.677419	1230	0.514429	1198	0.551565
moderate
heavy	71	0.293388	60	0.322581	1161	0.485571	974	0.448435
total	242		186		2391		2172
